# Supplementary material for: Pre-hospital interventions in snakebite: A telephonic survey and follow up investigating snakebite envenoming from a tertiary care centre in Coastal Karnataka
Source: PLoS Negl Trop Dis. 2025 Dec 19;19(12):e0013334. doi: 10.1371/journal.pntd.0013334 (PMC12742758; doi:10.1371/journal.pntd.0013334)
Supplement: S1 Data — This file includes the unprocessed data submitted as part of the study’s submission data. (XLSX) [file pntd.0013334.s002.xlsx]

## Sheet: Consented CASES
				ENVENOMATION DETAILS								METHOD OF IDENTIFICATION									(Centre where primary interventions took place)		TREATMENT OF ENVENOMING						PATIENT OUTCOME								4. time to reach first facility (in minutes)	type of road	Distance travelled in km	Time taken ( in minutes )
	Sex	Age	Occupation	Date of bite	Time of bite	DOA	TOA	Discharge date	Length of hospital stay	Circumstances - classified	Bite site	METHOD OF IDENTIFICATION	CULPRIT SPECIES	INTERVENTIONS	Non- recommended First Response	Provided by	Remarks	Recommended First Response	Provided by	Remarks	Healthcare level	Name of Healthcare Centre	1st ASV Dose (vials)	DILUTION	Time of 1st Dose	ASV test dose	Anaphylaxis	REMARKS	Outcome	1. First Responder	2. first aid before reaching facility	3. No. of healthcare facilities befire Kh arivval									5. Mode of transport to receive first aid				6. Healthcare Provider on Ambulance			type of healrhcare provider	Interventions in Ambulance
																																first level	second level	third level	fourth level	Fifth level					first level	Second level	Third level	Fourth level		amb yes or no
1	M	11	Student	2020-01-04	08:30:00	2020-01-04	17:10:00	2020-01-20	17	Playing - outdoors	Right Upper Limb	Photographic evidence	Hump nosed Pit viper	Tourniquet	Tourniquet	Family	Nil	Immediate transfer to healthcare facility	Family	Nil	Private Clinic		5	250ml NS	08:30:00	0	0	0	Discharge with full recovery	Family members	immeditae transfer to hospitall	PHC	Private Referral centre	Nil	Nil	Nil	7 hours	Tar Road	18	20	Bike	Car	Nil	Nil	Nil	0	Not Applicable	Not applicable	Not applicable
2	M	51	Driver	2020-01-03	1900-01-20 10:48:00	2020-01-05	12:20:00	2020-01-11	7	Walking - During day	Right Upper Limb	Photographic evidence	Russell's Viper	Tourniquet	Tourniquet	Family	Nil	Immediate transfer to healthcare facility	Family	Inj. ASV, PCM	Primary Health Centre	Bhatkal PHC	10				0	20 vials	Discharge with full recovery	Family members	Tourinquet	PHC	Private hospital	Private Referral centre	Nil	Nil	90	Tar Road	80	60	Car	Car	Car	Nil	Nil	0	Not Applicable	Not applicable	Not applicable
3	F	40	Housewife	2020-01-06	Afternoon	2020-01-11	05:45:00	2020-01-14	4	Agricultural activity	Left Lower Limb	photographic identification	Russell's Viper	Tourniquet + Ayurvedic therapy	Tourniquet	Family	ayurvedic treatment	Immediate transfer to healthcare facility	Family	17 ASV, 1PRBC	District Hospital	McGann District Hospital	17				0	17 ASV, 1PRBC	Discharge with full recovery	Family members	Tourniqquet & Native medicine	District hospital	Private Referral centre	Nil	Nil	Nil	3.5 days	Tar Road	40	90	Car	Ambulance	Nil	Nil	Nil	1	Yes	Nurse	None
4	M	45	Daily Wage Worker	2020-01-12	21:00:00	2020-01-12	00:00:00	2020-01-21	10	Not known	Left Lower Limb	Syndromic identification	Viper- hemotoxic	Immediate transfer to healthcare facility	Nil	Nil	Nil	Immediate transfer to healthcare facility	Family	Nil	Private Hospital	City Hospital	10	200ml 5%DNS	01:15:00	0	0	0	Discharge with full recovery	Family members	Immediate transfer to hospital	Private hospital	Private Referral centre	Nil	Nil	Nil	40	No Accessible Road	20	30	Car	Ambulance	Nil	Nil	Nil	1	No	None	None
5	M	55	Farmer	2020-01-12	16:30:00	2020-01-13	20:50:00	2020-01-20	8	Walking in the fields	Right Lower Limb	photographic identification	Russell's Viper	Immediate transfer to healthcare facility	Nil	Nil	Nil	Immediate transfer to healthcare facility	Family	IVF, ASC (5) , Antibiotics	Primary Health Centre	Kanchiganahalli	5		17:00:00	0	0	0	Discharge with full recovery	Family members	Immediate transfer to hospital	PHC	District hospital	District hospital	Private Referral centre	Nil	30	Tar Road	8	15	Car	Car	Car	Car	Nil	0	Not Applicable	Not applicable	Not applicable
6	M	54	Farmer	2020-01-21	16:00:00	2020-01-23	13:25:00	2020-01-29	7	Agricultural activity	Left Upper Limb	photographic identification	Malabar Pit Viper	Tourniquet	Tourniquet	Family	nil	Immediate transfer to healthcare facility	Family	ASV started(2vials)	Primary Health Centre	Jaipura	2						Discharge with full recovery	Family members	tourniquet	PHC	District hospital	Private Referral centre	Nil	Nil	60	Motorable Mud Road	10	25	Autorickshaw	Car	Ambulance	Nil	Nil	1	No	None	None
7	M	40	Farmer	2020-01-27	20:00:00	2020-01-29	21:40:00	2020-03-05	37	Walking - During night	Right Lower Limb	Syndromic identification	Viper- hemotoxic	Bloodletting	Bloodletting	Family	squeezing	Immediate transfer to healthcare facility	Family	ASV started( no records provided)	District Hospital	McGann District Hospital	no records available						Discharge with full recovery	Family members	tourniquet	District hospital	Private Referral centre	Nil	Nil	Nil	90	Tar Road	30	60	Car	Car	Nil	Nil	Nil	0	Not Applicable	Not applicable	Not applicable
8	M	54	Farmer	2020-02-20	09:30:00	2020-02-21	21:50:00	2020-03-18	27	Agricultural activity	Right Lower Limb	Syndromic identification	Viper- hemotoxic	Tourniquet + Bloodletting	Bloodletting	Patient	tourniquet	Immediate transfer to healthcare facility	Family	ASV	District Hospital	McGann District Hospital	not known						Discharge with full recovery	Family members	bloodletting	District hospital	Private Referral centre	Nil	Nil	Nil	60	Tar Road	24	30	Car	Car	Nil	Nil	Nil	0	Not Applicable	Not applicable	Not applicable
9	M	37	Daily Wage Worker	2020-03-07	20:00:00	2020-03-18	02:30:00	2020-04-13	27	Snake handling/ Rescuing	Left Upper Limb	photographic identification	Russell's Viper	Ayurvedic therapy	Ayurvedic therapy	Family	Nil	Immediate transfer to healthcare facility	Family	3 days of therapy-undocumented								0	Discharge with organ dysfunction	Family members	Nil	District hospital	District hospital	Private Referral centre	Nil	Nil	30	Tar Road	20	25	Bike	Car	Ambulance	Nil	Nil	1	No	None	Oxygen
10	M	54	Construction worker	2020-03-28	09:45:00	2020-03-28	11:10:00	2020-04-03	7	Gardening	Left Lower Limb	Photographic evidence	Hump nosed Pit viper	Tourniquet	Tourniquet	Colleagues	Nil	Immediate transfer to healthcare facility	Family	Nil	Private Referral Centre	Kasturba Medical College & Hospital	10 vails by med			0	0	0	Discharge with full recovery	Colleagues	tourniquet	Private Referral centre	Nil	Nil	Nil	Nil	50	Tar Road	35	40	Car	Nil	Nil	Nil	Nil	0	Not Applicable	Not applicable	Not applicable
11	M	24	Farmer	2020-05-08	08:00:00	2020-05-06	16:50:00	2020-05-09	4	Agricultural activity	Right Lower Limb	Syndromic- Hemotoxic	Russell's Viper	Tourniquet	Tourniquet	Patient	Nil	Immediate transfer to healthcare facility	Family	ASV(5), Hydrocortisone and Phenaramine	Private Hospital	Nanjappa Multispeciality Hospital	5	50ml syringe at 5ml/hr		0	0	Nil	Discharge with full recovery	Family members	Tourniquet	Private hospital	Private Referral centre	Nil	Nil	Nil	25	Tar Road	5	20	Bike	Ambulance	Nil	Nil	Nil	1	No	None	None
12	M	8	Student	2020-05-13	20:30:00	2020-05-12	19:15:00	2020-05-13	2	Walking in the fields	Left Lower Limb	Dead/alive specimen brought to hospital	Hump nosed Pit viper	Tourniquet	Tourniquet	Nil	Nil	Immediate transfer to healthcare facility	Family	ASV, Hydrocotisone and Avil	Community Health Centre	Samudaya arogya kendre shirlal,Bhatkal	2	500ml NS	NA	0	0	developed anaphylaxis	Discharge Against Medical Advice (DAMA)	Family members	Tourniquet	PHC	Taluka Hospital	CHC	Private Referral centre	Nil	25	Motorable Mud Road	10	15	Autorickshaw	Autorickshaw	Autorickshaw	Ambulance	Nil	1	No	None	None
13	M	23	Student	2020-05-19	16:20:00	2020-05-14	13:20:00	2020-05-19	6	At residence- Not specified	Left Upper Limb	Syndromic- Non -venomous	Unknown Snake	Tourniquet	Tourniquet	Family	Nil	Immediate transfer to healthcare facility	Family	Nil	Private Referral Centre	Kasturba Medical College & Hospital	0	Nil	Nil	0	0	Nil	Discharge with full recovery	Family members	Tourniquet	Private Referral centre	Nil	Nil	Nil	Nil	35	Tar Road	19	25	Bike	Nil	Nil	Nil	Nil	0	Not Applicable	Not applicable	Not applicable
14	M	89	Farmer	2020-05-23	15:00:00	2020-05-23	17:45:00	2020-05-26	4	At residence- Not specified	Left Upper Limb	photographic identification	Spectacled Cobra	Tourniquet	Nil	Nil	Nil	Immediate transfer to healthcare facility	Family	ASV, Intubation	Primary Health Centre	PHC Kundapura							Death	Family members	Tourniquet	PHC	Private hospital	Private Referral centre	Nil	Nil	25	Tar Road	6	10	Autorickshaw	Ambulance	Ambulance	Nil	Nil	1	No	None	None
15	M	55	Farmer	2020-05-24	06:30:00	2020-05-30	21:15:00	2020-06-24	26	Agricultural activity	Left Upper Limb	Syndromic- Hemotoxic	Russell's Viper	Immediate transfer to healthcare facility	Nil	Nil	Nil	Immediate transfer to healthcare facility	Family	ASV, (HD 2 cycles in second hospital)	Private Clinic	not known	not known						Discharge with disability	General Public	Nil	Private clinic	Private hospital	Private Referral centre	Nil	Nil	20	Motorable Mud Road	2	15	Bike	Car	Ambulance	Nil	Nil	1	Yes	Nurse	Oxygen
16	M	65	Private Job	2020-06-01	10:50:00	2020-06-01	02:25:00	2020-06-03	3	Outside Residence	Right Lower Limb	Photographic evidence	Sand Boa	Tourniquet	Tourniquet	Patient	Nil	Immediate transfer to healthcare facility	Family	Nil	Private Referral Centre	Kasturba Medical College & Hospital	0	0	0	0	0	0	Discharge with full recovery	Family members	tourniquet	Private Referral centre	Nil	Nil	Nil	Nil	45	Tar Road	25	30	Ambulance	Nil	Nil	Nil	Nil	1	Yes	Nurse	None
17	F	69	Housewife	2020-06-11	11:25:00	2020-06-11	13:35:00	2020-06-24	14	Collecting firewood	Left Upper Limb	Syndromic- Hemotoxic	Russell's Viper	Immediate transfer to healthcare facility	Nil	Nil	nil	Immediate transfer to healthcare facility	Family	Nil	Private Referral Centre	Kasturba Medical College & Hospital	10	500ml 5% dextrose	14:25:00	0	0		Discharge with disability	Family members	Nil	Private Referral centre	Nil	Nil	Nil	Nil	4	Tar Road	4	6	Autorickshaw	Nil	Nil	Nil	Nil	0	Not Applicable	Not applicable	Not applicable
18	M	26	Government service	2020-06-12	09:30:00	2020-06-12	11:30:00	2020-06-26	15	Machinery work	Left Upper Limb	Dead/alive specimen brought to hospital	Malabar Pit Viper	Immediate transfer to healthcare facility	Nil	Nil	nil	Immediate transfer to healthcare facility	Family	NIl			NA	NA	NA	NA	0	NA	Discharge with disability	Colleagues	Nil	PHC	Private Referral centre	Nil	Nil	Nil	10	Tar Road	2	6	Car	Car	Nil	Nil	Nil	0	Not Applicable	Not applicable	Not applicable
19	F	43	Daily Wage Worker	2020-06-24	22:30:00	2020-06-25	11:55:00	2020-06-29	5	Agricultural activity	Left Lower Limb	Dead/alive specimen brought to hospital	Russell's Viper	Tourniquet	Tourniquet	Family	Nil	Immediate transfer to healthcare facility	Family	ASV	Primary Health Centre	PHC Byndoor	5	Not documented		0	0	0	Discharge with full recovery	Family members	tourniquet	PHC	District hospital	Private Referral centre	Nil	Nil	20	Tar Road	5	10	Autorickshaw	Ambulance	Ambulance	Nil	Nil	1	No	None	None
20	F	85	Housewife	2020-07-01	12:00:00	2020-07-01	22:05:00	2020-07-06	6	Agricultural activity	Left Upper Limb	Syndromic- Hemotoxic	Viper- hemotoxic	Ayurvedic therapy	Ayurvedic therapy	Family	nil	Immediate transfer to healthcare facility	Family	NIl	District Hospital	Ajjarkad hospital Udupi	10					ON DISCHARGE SUMMARY	Discharge with full recovery	Family members	native medicine	District hospital	Private Referral centre	Nil	Nil	Nil	6 hours	Tar Road	30	45	Autorickshaw	Ambulance	Nil	Nil	Nil	1	No	None	None
21	F	41	Housewife	2020-07-07	18:30:00	2020-07-14	18:15:00	2020-08-11	29	Agricultural activity	Right Upper Limb	Syndromic- Hemotoxic	Russell's Viper	Ayurvedic therapy	Ayurvedic therapy	Native healer	Nil	Immediate transfer to healthcare facility	Family	Antibiotics, HD -3 Cycles	Private Clinic	not known							Discharge with disability	Family members	Native medicine	Private clinic	Private hospital	Private Referral centre	Nil	Nil	16 hours	Tar Road	12	15	Bike	Autorickshaw	Car	Car	Nil	0	Not Applicable	Not applicable	Not applicable
22	F	55	Housewife	2020-07-25	09:00:00	2020-07-25	10:23:00	2020-07-26	2	Agricultural activity	Right Lower Limb	Syndromic- Non -venomous	Non-venomous	Tourniquet	Tourniquet	Family	Nil	Immediate transfer to healthcare facility	Family	Nil	Private Referral Centre	Kasturba Medical College & Hospital	0	0	0	0	0	0	Discharge with full recovery	General Public	tourniquet	Private Referral centre	Nil	Nil	Nil	Nil	60	Tar Road	31	40	Car	Nil	Nil	Nil	Nil	0	Not Applicable	Not applicable	Not applicable
23	M	48	Goldsmith	2020-09-02	16:30:00	2020-08-02	19:30:00	2020-08-08	7	Not known	Left Upper Limb	photographic identification	Russell's Viper	Tourniquet	Nil	Nil	Nil	Immediate transfer to healthcare facility	Family	Nil			10	500ml 5% dextrose	12:00:00	0	0	0	Discharge with full recovery	Family members	Tourniquet	PHC	District hospital	Private Referral centre	Nil	Nil	20	Tar Road	5	15	Autorickshaw	Ambulance	Ambulance	Nil	Nil	1	No	None	None
24	M	38	Private Job	2020-09-10	20:30:00	2020-09-10	22:40:00	2020-09-21	12	Agricultural activity	Right Lower Limb	Syndromic- Hemotoxic	Russell's Viper	Tourniquet	Tourniquet	Patient	Nil	Immediate transfer to healthcare facility	Family	Nil	Private Referral Centre	Kasturba Medical College & Hospital	10	500ml 5% dextrose	23:15:00	0	0	0	Discharge with full recovery	Family members	Tourniquet	Private Referral centre	Nil	Nil	Nil	Nil	45	Tar Road	27	25	Car	Nil	Nil	Nil	Nil	0	Not Applicable	Not applicable	Not applicable
25	F	35	Housewife	2020-09-25	22:15:00	2020-09-25	23:55:00	2020-09-30	6	Walking - During night	Right Lower Limb	Dead/alive specimen brought to hospital	Hump nosed Pit viper	Tourniquet	Nil	Nil		Immediate transfer to healthcare facility		NIl	Private Hospital	Mahesh Hospital	0	0	0	0	0	0	Discharge with full recovery	Family members	Tourniquet	Private hospital	Private Referral centre	Nil	Nil	Nil	30	Tar Road	7	20	Autorickshaw	Ambulance	Nil	Nil	Nil	1	No	None	None
26	M	24	Student	2020-10-19	09:30:00	2020-10-19	09:45:00	2020-10-20	2	Walking - During day	Left Upper Limb	Syndromic- Non -venomous	Non-venomous	Tourniquet	Tourniquet	Family	Nil	Immediate transfer to healthcare facility	Family	Nil	Private Referral Centre	Kasturba Medical College & Hospital	0	0	0	0	0	0	Discharge at request	Family members	Tourniquet	Private Referral centre	Nil	Nil	Nil	Nil	30	Tar Road	4	15	Car	Nil	Nil	Nil	Nil	0	Not Applicable	Not applicable	Not applicable
27	F	16	Student	2024-10-24	21:45:00	2020-10-24	22:15:00	2020-10-28	5	Walking - During night	Left Lower Limb	photographic identification	Hump nosed Pit viper	Tourniquet	Nil	Nil	Nil	Immediate transfer to healthcare facility	Family	Nil	Private Referral Centre	Kasturba Medical College & Hospital	5	NR	NR	0	0		Discharge with full recovery	Family members	Tourniquet	Private Referral centre	Nil	Nil	Nil	Nil	30	Tar Road	8	15	Autorickshaw	Nil	Nil	Nil	Nil	0	Not Applicable	Not applicable	Not applicable
28	F	10	Child	2020-11-19	06:30:00	2020-11-19	07:30:00	2020-11-25	7	Walking - During day	Right Lower Limb	Dead/alive specimen brought to hospital	Hump nosed Pit viper	Tourniquet	Nil			Immediate transfer to healthcare facility	Family		Private Referral Centre	Kasturba Medical College & Hospital	5	48ml NS		0	0	Local Infiltration	Discharge with full recovery	Family members	Tourniquet	Private hospital	Private Referral centre	Nil	Nil	Nil	30	Tar Road	7	15	Car	Car	Nil	Nil	Nil	0	Not Applicable	Not applicable	Not applicable
29	F	50	Housewife	2020-11-23	17:00:00	2020-11-24	16:25:00	2020-12-08	15	Agricultural activity	Left Lower Limb	Photographic evidence	Russell's Viper	Tourniquet	Tourniquet	Family	Nil	Immediate transfer to healthcare facility	Family	ASV-10	District Hospital	McGANN Hospital	10	NR	NR	NR	0		Discharge at request	Family members	Tourniquet	District hospital	Private Referral centre	Nil	Nil	Nil	60	Tar Road	20	30	Car	Ambulance	Nil	Nil	Nil	1	No	None	None
30	M	29	Fisherman	2020-11-25	03:30:00	2020-11-25	11:15:00	2020-11-30	6	Sleeping at residence	Torso	Dead/alive specimen brought to hospital	Russell's Viper	Traditional remedies	Traditional remedies	Family	Turmeric, icepacks	Immediate transfer to healthcare facility	Family	ASV-10	Private Hospital	Hi Tech Hospital	10		Around 6:30		0		Discharge with full recovery	Family members	Turmeric application	Private hospital	Private Referral centre	Nil	Nil	Nil	45	Tar Road	27	30	Bike	Bike	Nil	Nil	Nil	0	Not Applicable	Not applicable	Not applicable
31	M	52	Private Job	2020-12-03	18:30:00	2020-12-03		2020-12-12	10	Walking in the fields	Left Lower Limb	Syndromic- Hemotoxic	Viper- hemotoxic	Tourniquet	Tourniquet	Family		Immediate transfer to healthcare facility	Family		Private Referral Centre	Kasturba Medical College & Hospital					0		Discharge with disability	Family members	Tourniquet	Private Referral centre	Nil	Nil	Nil	Nil	45	Tar Road	20	25	Autorickshaw	Nil	Nil	Nil	Nil	0	Not Applicable	Not applicable	Not applicable
32	M	44	Farmer	2020-12-04	13:30:00	2020-12-09	01:25:00	2020-12-12	4	Agricultural activity	Left Lower Limb	Photographic evidence	Russell's Viper	Tourniquet	Tourniquet	Patient	Nil	Immediate transfer to healthcare facility	Family	ASV-3 dose	Primary Health Centre	PHC Hirekogaluru							Discharge with organ dysfunction	Family members	Tourniquet	PHC	Private hospital	Private Referral centre	Nil	Nil	120	Tar Road	0.5	5	Car	Car	Car	Nil	Nil	0	Not Applicable	Not applicable	Not applicable
33	M	39	Daily Wage Worker	2020-12-23	10:00:00	2020-12-23	10:20:00	2020-12-30	8	Outside Residence	Left Lower Limb	photographic identification	Russell's Viper	Tourniquet	Tourniquet	Family	Nil	Immediate transfer to healthcare facility	Family	Nil	Private Referral Centre	Kasturba Medical College & Hospital	10	400ml 5%Dextrose	11:50:00	0	1	Avil,hydrocort	Discharge with full recovery	Family members	Tourniquet	Private Referral centre	Nil	Nil	Nil	Nil	25	Tar Road	15	15	Car	Nil	Nil	Nil	Nil	0	Not Applicable	Not applicable	Not applicable
34	F	57	Housewife	2020-12-29	16:00:00	2020-12-29	16:45:00	2021-01-01	4	At residence- Not specified	Right Upper Limb	photographic identification	Spectacled Cobra	Tourniquet	Tourniquet	Family	Nil	Immediate transfer to healthcare facility	Family		Private Referral Centre	Kasturba Medical College & Hospital	10	400 ml 5%Dextrose	19:15:00	0	0		Discharge with full recovery	Family members	Tourniquet	Private Referral centre	Nil	Nil	Nil	Nil	20	Tar Road	4	10	Car	Nil	Nil	Nil	Nil	0	Not Applicable	Not applicable	Not applicable
35	M	36	Daily Wage Worker	2021-01-14	15:30:00	2021-01-14	19:00:00	2021-01-14	1	Not known		Syndromic- Historical evidence	Spectacled Cobra	Immediate transfer to healthcare facility	Nil	Nil	nil	Immediate transfer to healthcare facility	Colleagues	Nil	Private Hospital	Shri Durga Hospital	0	0	0	0	0	0	Death	Colleagues	Nil	Private hospital	Private Referral centre	Nil	Nil	Nil	30	Tar Road	2	5	Autorickshaw	Ambulance	Nil	Nil	Nil	1	Yes	Nurse	None
36	F	40	Housewife	2021-01-16	20:15:00	2021-01-16	20:45:00	2021-01-18	3	Walking - During day	Left Lower Limb	Syndromic- Historical evidence	Rat snake	Tourniquet	Tourniquet	Family	nil	Immediate transfer to healthcare facility	Family	Nil	Private Referral Centre	Kasturba Medical College & Hospital	0	0	0	0	0	0	Discharge with full recovery	Family members	Tourniquet	Private hospital	Private Referral centre	Nil	Nil	Nil	15	Tar Road	5.5	10	Bike	Bike	Nil	Nil	Nil	0	Not Applicable	Not applicable	Not applicable
37	F	52	Housewife	2021-01-23	09:30:00	2021-01-23	11:00:00	2021-01-28	6	Agricultural activity	Left Lower Limb	Syndromic- Hemotoxic	Russell's Viper	Tourniquet + Incision	Tourniquet	Native healer	Multiple incisions	Immediate transfer to healthcare facility	Family	Nil	Private Referral Centre	Kasturba Medical College & Hospital	10	400ml 5% dextrose	12:10:00	0	1	adrenaline, hydrocort, avil	Discharge with full recovery	Family members	Ayurvedic therapy(Scrapping)	Private Referral centre	Nil	Nil	Nil	Nil	60	Tar Road	35	25	Car	Nil	Nil	Nil	Nil	0	Not Applicable	Not applicable	Not applicable
38	M	70	Farmer			2021-03-04		2021-03-08	5	Agricultural activity		Syndromic - Neurotoxic	Common Krait	Immediate transfer to healthcare facility	Nil	Nil	Nil	Immediate transfer to healthcare facility	Family	Nil	Private Clinic	Manipal Clinic							Discharge Against Medical Advice (DAMA)	Family members	Nil	Private clinic	Private hospital	Private Referral centre	Nil	Nil	>12 hours	Tar Road	4	10	Car	Car	Ambulance	Nil	Nil	1	Yes	Nurse	Oxygen
39	M	70	Daily Wage Worker	2021-03-18	19:00:00	2021-03-19	19:05:00	2021-04-09	22	Agricultural activity	Right Lower Limb	photographic identification	Hump nosed Pit viper	Immediate transfer to healthcare facility	Nil	Nil	Nil	Immediate transfer to healthcare facility	Family	Nil									OP - Discharge with full recovery	Family members	Nil	Private clinic	Private Referral centre	Nil	Nil	Nil	> 1 day	Tar Road	2	6	Bus	Ambulance	Nil	Nil	Nil	1	No	None	None
40	M	55	Farmer	2021-03-29	21:30:00	2021-03-30	01:15:00	2021-03-31	2	Collecting firewood	Right Upper Limb	Dead/alive specimen brought to hospital	Hump nosed Pit viper	Tourniquet + Incision	Tourniquet	Family	Incision	Immediate transfer to healthcare facility	Family	Nil	Primary Health Centre	PHC Narsimrajapura	10			0	1	outside hospital- no documents	Discharge with full recovery	Family members	Incision & Tourniquet	PHC	Private Referral centre	Nil	Nil	Nil	20	Tar Road	10	15	Car	Ambulance	Nil	Nil	Nil	1	No	None	None
41	M	35	Not known	2021-05-03	21:30:00	2021-05-03	23:05:00	2021-05-10	8	At residence- Not specified	Right Lower Limb	Syndromic- Hemotoxic	Russell's viper	Immediate transfer to healthcare facility	Nil	Nil	Nil	Immediate transfer to healthcare facility	Family	Nil	Private Hospital	Mahesh Hospital	10	500ml NS	23:25:00	0	0	Nil	Discharge with full recovery	Family members	Nil	Private hospital	Private Referral centre	Nil	Nil	Nil	45	Tar Road	12	15	Car	Car	Nil	Nil	Nil	0	Not Applicable	Not applicable	Not applicable
42	M	34	Farmer	2021-05-29	19:00:00	2021-05-30	02:25:00	2021-06-02	4	At residence- Not specified	Right Lower Limb	Syndromic- Hemotoxic	Viper- hemotoxic	Tourniquet	Tourniquet	Patient	Nil	Immediate transfer to healthcare facility	Family	ASV		Nitte Gajria Hospital					1		Discharge with full recovery	Patient	Tourniquet	Private clinic	Private hospital	Private Referral centre	Nil	Nil	10	Tar Road	3	5	Bike	Bike	Ambulance	Nil	Nil	1	No	None	None
43	M	48	Driver	2021-06-02	14:00:00	2021-06-02	15:45:00	2021-06-04	3	Outside Residence	Right Upper Limb	Dead/alive specimen brought to hospital	Russell's Viper	Tourniquet + Bloodletting	Tourniquet	Colleagues	Bloodletting	Immediate transfer to healthcare facility	Family	Nil	Private Referral Centre	Kasturba Medical College & Hospital	0	0	0	0	0	0	Discharge with full recovery	Colleagues	Bloodletting & Tourniquet	Private Referral centre	Nil	Nil	Nil	Nil	10	Tar Road	3	5	Car	Nil	Nil	Nil	Nil	0	Not Applicable	Not applicable	Not applicable
44	M	40	Daily Wage Worker	2021-06-09	13:00:00	2021-06-09	14:00:00	2021-06-12	4	Agricultural activity	Right Upper Limb	Dead/alive specimen brought to hospital	Russell's Viper	Tourniquet	Tourniquet	Family	Nil	Immediate transfer to healthcare facility	Family	Nil	Private Referral Centre	Kasturba Medical College & Hospital	10	500ml 5% dextrose	17:00:00	0	0	0	Discharge with full recovery	Colleagues	Tourniquet	Private Referral centre	Nil	Nil	Nil	Nil	90	Tar Road	7	10	Car	Nil	Nil	Nil	Nil	0	Not Applicable	Not applicable	Not applicable
45	F	65	Daily Wage Worker	2021-06-16	20:00:00	2021-06-16	20:00:00	2021-06-18	3	While in water (Pond)	Right Lower Limb	Syndromic- Cytotoxic	Non-venomous	Tourniquet	Tourniquet	Family	Nil	Immediate transfer to healthcare facility	Family	Nil	Private Hospital	Pranav jyothi hospital	0	0	0	0	0	0	Discharge with full recovery	Family members	Tourniquet	Private hospital	Private Referral centre	Nil	Nil	Nil	30	Tar Road	16	25	Car	Ambulance	Nil	Nil	Nil	1	No	None	None
46	M	38	Business	2021-06-27	12:50:00	2021-06-27	13:15:00	2021-06-30	4	Outside Residence	Left Lower Limb	photographic identification	Spectacled Cobra	Tourniquet + Incision	Tourniquet	Family	Incision	Immediate transfer to healthcare facility	Family	Nil	Private Referral Centre	Kasturba Medical College & Hospital	10	500ml 5% dextrose	13:45:00	0	0	0	Discharge with full recovery	Family members	Tourniquet	Private clinic	Private Referral centre	Nil	Nil	Nil	20	Tar Road	5	10	Car	Car	Nil	Nil	Nil	0	Not Applicable	Not applicable	Not applicable
47	M	25	Farmer	2021-06-28	18:00:00	2021-06-28	23:45:00	2021-06-29	2	Gardening	Right Upper Limb	Photographic evidence	Russell's Viper	Immediate transfer to healthcare facility	Nil	Nil	Nil	Immediate transfer to healthcare facility	Family	Nil	Private Hospital		10	400ml 5% dextrose	12:30:00	0	0	0	Discharge with full recovery	Family members	Nil	Private hospital	Private Referral centre	Nil	Nil	Nil	210	Tar Road	25	30	Car	Ambulance	Nil	Nil	Nil	1	No	None	None
48	M	47	Farmer	2021-06-29	12:00:00	2021-06-29	14:25:00	2021-07-01	3	At residence- Not specified	Right Upper Limb	photographic identification	Spectacled Cobra	Tourniquet	Tourniquet	Family	Nil	Immediate transfer to healthcare facility	Family	Inj. Avil, Hydrocortisone	Primary Health Centre	PHC Agumbe	10	400ml 5% dextrose	15:25:00	0	0	0	Discharge with full recovery	Family members	Tourniquet	PHC	Private Referral centre	Nil	Nil	Nil	8	Tar Road	6	10	Car	Car	Nil	Nil	Nil	0	Not Applicable	Not applicable	Not applicable
49	F	42	Daily Wage Worker	2021-07-04	10:30:00	2021-07-04	11:35:00	2021-07-07	4	Collecting firewood	Right Lower Limb	photographic identification	Russell's Viper	Tourniquet	Tourniquet	Family	Nil	Immediate transfer to healthcare facility	Family	Nil	Private Clinic	Kamath Nursing Home	0	0	0	0	0	0	Discharge with full recovery	Family members	Tourniquet, incision	Private clinic	Private Referral centre	Nil	Nil	Nil	15	Tar Road	0.5	5	Autorickshaw	Autorickshaw	Nil	Nil	Nil	0	Not Applicable	Not applicable	Not applicable
50	M	18	Student	2021-07-07	20:00:00	2021-07-07	22:20:00	2021-07-08	2	Walking - During night	Left Lower Limb	Syndromic- Non -venomous	Non -venomous	Immediate transfer to healthcare facility	Nil	Nil	Nil	Immediate transfer to healthcare facility	Colleagues	Nil	Private Referral Centre	Kasturba Medical College & Hospital	0	0	0	0	0	0	OP - Discharge with full recovery	Colleagues	Nil	Private Referral centre	Nil	Nil	Nil	Nil	140	Tar Road	1	5	Car	Nil	Nil	Nil	Nil	0	Not Applicable	Not applicable	Not applicable
51	F	48	Farmer	2021-07-18	16:30:00	2021-08-03	18:30:00	2021-08-05	3	Walking in the fields	Right Lower Limb	photographic identification	Russell's Viper	Ayurvedic therapy	Ayurvedic therapy	Family	Nil	Immediate transfer to healthcare facility	Family	blood, antiubiotcs, HD	District Hospital	McGann Hospital				0	0	outside	Discharge Against Medical Advice (DAMA)	Family members	Ayurveic therapy	PHC	District hospital	Private Referral centre	Nil	Nil	3 days	Tar Road	0.2	5	Autorickshaw	Ambulance	Car	Nil	Nil	1	No	None	None
52	F	53	Housewife	2021-08-02	19:30:00	2021-08-08	13:30:00	2021-08-23	16	Agricultural activity	Right Lower Limb	Syndromic- Hemotoxic	Russell's Viper	Immediate transfer to healthcare facility	Nil	Nil	Nil	Immediate transfer to healthcare facility	Family	HD	Primary Health Centre	PHC Honnali				0	0	outside	Discharge with organ dysfunction	Family members	Nil	PHC	District hospital	Private Referral centre	Nil	Nil	10	Tar Road	0.5	5	Car	Ambulance	Ambulance	Nil	Nil	1	Yes	Doctor	None
53	M	21	Student	2021-08-08	20:15:00	2021-08-08	20:40:00	2021-08-08	1	Walking - During night	Right Lower Limb	photographic identification	Indian Rock Python	Tourniquet	Nil	Colleagues	Nil	Immediate transfer to healthcare facility	Colleagues	Nil	Private Referral Centre	Kasturba Medical College & Hospital	0	0	0	0	0	0	OP - Discharge with full recovery	Colleagues	Tourniquet	Private Referral centre	Nil	Nil	Nil	Nil	5	Tar Road	0.9	3	Car	Nil	Nil	Nil	Nil	0	Not Applicable	Not applicable	Not applicable
54	M	35	Farmer	2021-09-07	04:45:00	2021-09-11	04:45:00	2021-09-21	11	Agricultural activity	Left Lower Limb	Syndromic- Hemotoxic	Russell's Viper	Tourniquet	Tourniquet	Family	Nil	Immediate transfer to healthcare facility	Family	Local hospital at Shimoga	Primary Health Centre	PHC Tupdalli	0	0	0	0	0	0	Discharge with full recovery	Family members	Tourniquet	PHC	Private Referral centre	Nil	Nil	Nil	>90	Tar Road	5.5	10	Bus	Bus	Nil	Nil	Nil	0	Not Applicable	Not applicable	Not applicable
55	F	48	Housewife	2021-09-24	12:00:00	2021-09-29	12:00:00	2021-10-26	28	Agricultural activity	Left Lower Limb	Syndromic- Hemotoxic	Viper- hemotoxic	Ayurvedic therapy	Ayurvedic therapy	Native healer	Nil	Identify the emergency	Family	ASV	District Hospital	Chigateri District hospital	GIVEN	NR	NR	0	1	0	Discharge with organ dysfunction	Family members	Ayurvedic Therapy	PHC	Private hospital	Private Referral centre	Nil	Nil	26 hours	Tar Road	25	30	Car	Ambulance	Ambulance	Nil	Nil	1	No	None	None
56	F	35	Teacher/ Professor	2021-10-13	18:50:00	2021-10-13	20.10.2021	2021-10-13	1	Agricultural activity	Left Upper Limb	Syndromic- Non -venomous	Wolf snake	Tourniquet	Tourniquet	Patient	Nil	Immediate transfer to healthcare facility	Family	Nil	Private Clinic	Kamath Nursing Home	0	0	0	0	0	0	Leave Against Medical Advice (LAMA)	Patient	Tourniquet	Private clinic	Private Referral centre	Nil	Nil	Nil	10	Tar Road	0.9	3	Walk	Autorickshaw	Nil	Nil	Nil	0	Not Applicable	Not applicable	Not applicable
57	M	57	Business	2021-10-19	23:45:00	2021-10-20	12:00:00	2021-10-22	3	Outside Residence	Right Upper Limb	Photographic evidence	Russell's Viper	Tourniquet	Tourniquet	Patient	Nil	Immediate transfer to healthcare facility	Family	Nil	Private Referral Centre	Kasturba Medical College & Hospital	10	400ml 0.45% dextrose	00:45:00	0	0	0	Discharge with full recovery	Patient	Immobilization	Private Referral centre	Nil	Nil	Nil	Nil	10	Tar Road	5	8	Car	Nil	Nil	Nil	Nil	0	Not Applicable	Not applicable	Not applicable
58	M	19	Student	2021-10-23	18:30:00	2021-10-24	1900-01-01 00:50:00	2021-10-29	6	Walking - During night	Left Lower Limb	Syndromic- Hemotoxic	Viper- hemotoxic	Tourniquet + Ayurvedic therapy	Ayurvedic therapy	Native healer	Tourniquet	Immediate transfer to healthcare facility	Family	Nil	Primary Health Centre	PHC Shirva	10	450ml 5% dextrose	01:34:00	0	0	24/10	Discharge at request	Family members	Ayurvedic therapy + Herbal decoction + Black stone application	PHC	Private Referral centre	Nil	Nil	Nil	90	Tar Road	4	5	Autorickshaw	Autorickshaw	Ambulance	Nil	Nil	1	Yes	Nurse	None
59	F	34	Housewife	2021-10-26	19:45:00	2021-10-26	19:00:00	2021-11-04	10	Agricultural activity	Right Lower Limb	Dead/alive specimen brought to hospital	Russell's Viper	Tourniquet	Tourniquet	Family	Nil	Immediate transfer to healthcare facility	Family	Nil	Private Referral Centre	Kasturba Medical College & Hospital	10	400ml 5% dextrose	20:50:00	0	0	0	Discharge with full recovery	Family members	Tourniquet	Private Referral centre	Nil	Nil	Nil	Nil	60	Tar Road	40	45	Car	Nil	Nil	Nil	Nil	0	Not Applicable	Not applicable	Not applicable
60	M	46	Farmer	2021-11-03	15:30:00	2021-11-03	15:45:00	2021-11-09	7	Agricultural activity	Left Lower Limb	photographic identification	Spectacled Cobra	Tourniquet	Tourniquet	Family	Nil	Immediate transfer to healthcare facility	Family	Nil	Private Referral Centre	Kasturba Medical College & Hospital	10	400ml 5 % dextrose	17:15:00	0	0	0	Discharge at request	Family members	Tourniquet	Private Referral centre	Nil	Nil	Nil	Nil	90	Tar Road	13	20	Car	Nil	Nil	Nil	Nil	0	Not Applicable	Not applicable	Not applicable
61	M	28	Private Job	2021-11-04	15:30:00	2021-11-05	16:23:00	2021-11-05	1	Walking in the fields	Right Lower Limb	Syndromic- Hemotoxic	Russell's Viper	Ayurvedic therapy	Ayurvedic therapy	Native healer	Nil	Immediate transfer to healthcare facility	Family	Nil	Private Referral Centre	Kasturba Medical College & Hospital	2	10ml NS	16:27:00	0	0	Given during CPR	Death	Family members	Ayurvedic therapy	Private Referral centre	Nil	Nil	Nil	Nil	25 hours	Tar Road	20	30	Car	Nil	Nil	Nil	Nil	0	Not Applicable	Not applicable	Not applicable
62	M	52	Farmer	2021-11-04					1	Agricultural activity	Right Lower Limb	Syndromic- Historical evidence	Viper- hemotoxic	Immediate transfer to healthcare facility	Nil	Nil	Nil	Immediate transfer to healthcare facility	Family	ASV	Primary Health Centre	PHC Honnavara							Discharge with full recovery	Family members	Nil	PHC	Private Referral centre	Nil	Nil	Nil	60 minutes	Tar Road	30	45	Car	Car	Nil	Nil	Nil	0	Not Applicable	Not applicable	Not applicable
63	F	23	Student	2021-11-10	16:30:00	2021-11-10	21:20:00	2021-11-10	1	Agricultural activity	Left Lower Limb	Syndromic- Historical evidence	Russell's Viper	Tourniquet + Ayurvedic therapy	Ayurvedic therapy	Native healer	Tourniquet	Immediate transfer to healthcare facility	Family	Nil	District Hospital	Ajjarkad Hospital	10	400ml 5%dextrose	22:18:00	0	0	0	Discharge with full recovery	Family members	Tourniquet + Ayurvedic therapy	District hospital	Private Referral centre	Nil	Nil	Nil	120	Tar Road	18	25	Car	Car	Nil	Nil	Nil	0	Not Applicable	Not applicable	Not applicable
64	F	41	Farmer	2021-11-11	17:30:00	2021-11-12	20:00:00	2021-11-24	13	Outside Residence	Right Lower Limb	photographic identification	Russell's Viper	Tourniquet	Tourniquet	Family	Nil	Immediate transfer to healthcare facility	Family	ASV	Private Hospital	Mahesh Hospital						outside	Discharge with full recovery	Family members	Tourniquet	Private hospital	Private Referral centre	Nil	Nil	Nil	20	Tar Road	5	10	Car	Car	Nil	Nil	Nil	0	Not Applicable	Not applicable	Not applicable
65	F	40	Farmer	2021-11-10	16:00:00	2021-11-12	18:10:00	2021-11-22	11	Agricultural activity	Left Lower Limb	Syndromic- Historical evidence	Non-venomous	Tourniquet + Ayurvedic therapy	Herbal decoction	Native healer	Tourniquet	Immediate transfer to healthcare facility	Family	Nil	Private Referral Centre	Kasturba Medical College & Hospital	10	400ml 5%dextrose	22:50:00	0	0	0	Discharge with full recovery	Family members	Tourniquet+ Ayurvedic	Private Referral centre	Nil	Nil	Nil	Nil	>90	Tar Road	24	30	Car	Nil	Nil	Nil	Nil	0	Not Applicable	Not applicable	Not applicable
66	F	21	Healthcare Professional	2021-11-18	18:30:00	2021-11-18	19:30:00	2021-11-19	2	Walking - During night	Left Lower Limb	Syndromic- Historical evidence	Non-venomous	Immediate transfer to healthcare facility	Nil	Nil	Nil	Immediate transfer to healthcare facility	Family	Nil	Private Referral Centre	Kasturba Medical College & Hospital	0	0	0	0	0	0	OP - Discharge with full recovery	Family members	Nil	Private clinic	Private Referral centre	Nil	Nil	Nil	15	Tar Road	5	10	Car	Car	Nil	Nil	Nil	0	Not Applicable	Not applicable	Not applicable
67	M	45	Farmer	2021-12-11	09:30:00	2021-12-12	14:50:00	2021-12-22	11	Agricultural activity	Right Lower Limb	Photographic evidence	Russell's Viper	Immediate transfer to healthcare facility	Nil	Nil	Nil	Immediate transfer to healthcare facility	Family	Nil	Private Hospital	Nanjappa Hospital,	10			0	0	0	Discharge with full recovery	Family members	nil	Private hospital	Private Referral centre	Nil	Nil	Nil	25	Tar Road	12	20	Bike	Ambulance	Nil	Nil	Nil	1	No	None	None
68	M	46	Farmer	2021-12-17	12:00:00	2021-12-25	18:30:00	2022-01-12	19	Agricultural activity	Left Lower Limb	Photographic evidence	Russell's Viper	Ayurvedic therapy	Ayurvedic therapy	Native healer	For 2 days	Immediate transfer to healthcare facility	Family	HD	District Hospital	Mcgann Hospital						HD-	Discharge with full recovery	Colleagues	Ayurvedic therapy	District hospital	Private hospital	Private Referral centre	Nil	Nil	> 2 days	Tar Road	16	30	Bike	Bike	Ambulance	Nil	Nil	1	No	None	None
69	M	8	Student	2021-12-25	20:00:00	2021-12-25	21:00:00	2021-12-27	3	Playing - Indoors	Left Lower Limb	Syndromic- Non -venomous	Keelback	Immediate transfer to healthcare facility	Nil	Nil	Nil	Immediate transfer to healthcare facility	Family	Nil	Private Clinic		0	0	0	0	0	0	Discharge with full recovery	Family members	Nil	Private clinic	Private Referral centre	Nil	Nil	Nil	15	Tar Road	5	10	Bike	Bike	Nil	Nil	Nil	0	Not Applicable	Not applicable	Not applicable
70	M	23	Construction worker	2022-02-01	07:00:00	2022-02-01	21:10:00	2022-02-02	2	Household chores	Right Upper Limb	Syndromic- Historical evidence	Rat snake	Tourniquet	Tourniquet	Nil	Nil	Immediate transfer to healthcare facility	Family	Nil	District Hospital	Ajjarkad Hospital	0	0	0	0	0	0	Leave Against Medical Advice (LAMA)	Colleagues	Tourniquet	District hospital	Private Referral centre	Nil	Nil	Nil	10	Tar Road	3	5	Car	Ambulance	Nil	Nil	Nil	1	No	None	None
71	M	21	Student	2022-03-11	20:00:00	2022-03-11	20:30:00	2022-03-14	4	Walking - During night	Right Lower Limb	Syndromic- Historical evidence	Non-venomous	Tourniquet	Tourniquet	Colleagues	Nil	Immediate transfer to healthcare facility	Colleagues	Nil	Private Referral Centre	Kasturba Medical College & Hospital	0	0	0	0	0	0	Discharge with full recovery	Colleagues	Nil	Private Referral centre	Nil	Nil	Nil	Nil	30	Tar Road	0.9	5	Car	Nil	Nil	Nil	Nil	0	Not Applicable	Not applicable	Not applicable
72	M	71	Daily Wage Worker	2022-03-31	11:30:00	2022-04-03	12:49:00	2022-04-12	10	Agricultural activity	Right Lower Limb	Syndromic- Hemotoxic	Russell's Viper	Tourniquet				Immediate transfer to healthcare facility	Family	ASV	District Hospital	McGann Hospital	13	Not known	NK	0	0	0	Discharge with full recovery	General Public	Immediate transfer to health facility	District hospital	Private Referral centre	Nil	Nil	Nil	1.5 hours	Tar Road	35	60	Bike	Car	Car	Nil	Nil	0	Not Applicable	Not applicable	Not applicable
73	F	60	Housewife	2022-04-11	11:00:00	2022-04-14	12:45:00	2022-04-20	7	Walking in the fields	Left Lower Limb	Dead/alive specimen brought to hospital	Russell's Viper	Tourniquet	Nil	Nil	Nil	Immediate transfer to healthcare facility	Family	ASV, Antibiotics and steroids							0	30 vials given outside	Discharge with full recovery	Family members	Tourniquet	Taluka Hospital	Private Referral centre	Nil	Nil	Nil	45	Tar Road	15	15	Bike	Ambulance	Nil	Nil	Nil	1	No	None	Oxygen
74	M	55	Farmer	2022-04-10	08:10:00	2022-04-10	03:00:00	2022-04-18	9	Agricultural activity	Left Lower Limb	photographic identification	Russell's Viper	Ayurvedic therapy	Ayurvedic therapy	Native healer	Nil	Immediate transfer to healthcare facility	Family	ASV, HD			10					outside	Discharge Against Medical Advice (DAMA)	Family members	Nil	Private hospital	District hospital	Private Referral centre	Nil	Nil	90	Tar Road	30	45	Car	Car	Ambulance	Nil	Nil	1	No	None	None
75	F	8	Child	2022-05-04	11:00:00	2022-05-08	19:00:00	2022-05-25	18	Playing - outdoors	Left Lower Limb	Photographic evidence	Hump nosed Pit viper	Ayurvedic therapy	Ayurvedic therapy	Native healer	Nil	Immediate transfer to healthcare facility	Family	ASV	Primary Health Centre	PHC Byndoor	4	500ml NS		0	0	0	Discharge with full recovery	Family members	Ayurvedic therapy	PHC	Taluka Hospital	District hospital	Private Referral centre	Nil	>5 days	Motorable Mud Road	Not known	30	Bus	Ambulance	Ambulance	Ambulance	Nil	1	Yes	Nurse	None
76	F	32	Housewife	2022-05-12	22:30:00	2022-05-13	12:15:00	2022-05-13	1	Household chores	Right Lower Limb	Dead/alive specimen brought to hospital	Wolf snake	Tourniquet	Tourniquet	Family	Nil	Immediate transfer to healthcare facility	Family	Nil	Private Referral Centre	Kasturba Medical College & Hospital	0	0	0	0	0	0	OP - Discharge with full recovery	Family members	Tourniquet	Private Referral centre	Nil	Nil	Nil	Nil	2h 45min	Tar Road	4	10	Car	Nil	Nil	Nil	Nil	0	Not Applicable	Not applicable	Not applicable
77	F	9	Child	2022-05-11	21:00:00	2022-05-12	01:00:00	2022-05-14	3	Urinating in open space	Left Lower Limb	Photographic evidence	Wolf snake	Tourniquet	Tourniquet	Family	Nil	Immediate transfer to healthcare facility	Family	ASV, inj.avil , hydrocot , Antibiotic	Private Referral Centre	Kasturba Medical College & Hospital	10				1	0	Discharge with full recovery	Family members	Tourniquet	PHC	Taluka Hospital	Private Referral centre	Nil	Nil	60	Motorable Mud Road	20	45	Car	Car	Ambulance	Nil	Nil	1	No	None	None
78	M	55	Construction worker	2022-05-13	16:30:00	2022-05-13	18:00:00	2022-05-16	4	At residence- Not specified	Right Lower Limb	Syndromic- Historical evidence	Neurotoxic	Tourniquet	Tourniquet	Family	Nil	Immediate transfer to healthcare facility	Family	ASV	Primary Health Centre	PHC Saibrakatte	10				0	outside	Discharge Against Medical Advice (DAMA)	Family members	Tourniquet	PHC	District hospital	Private Referral centre	Nil	Nil	120	Tar Road	4	10	Autorickshaw	Ambulance	Ambulance	Nil	Nil	1	No	None	None
79	M	19	Student	2022-05-16	21:00:00	2022-05-16	21:35:00	2022-05-18	3	At residence- Not specified	Left Lower Limb	Photographic evidence	Hump nosed Pit viper	Tourniquet	Tourniquet	Family	Nil	Immediate transfer to healthcare facility	Family	Nil	Private Referral Centre	Kasturba Medical College & Hospital	0	0	0	0	0	0	Discharge with full recovery	Family members	Tourniquet	Private Referral centre	Nil	Nil	Nil	Nil	45	Tar Road	18	40	Car	Nil	Nil	Nil	Nil	0	Not Applicable	Not applicable	Not applicable
80	M	54	Farmer	2022-05-24	20:00:00	2022-05-26	20:05:00	2022-05-26	1	Agricultural activity	Left Lower Limb	Photographic evidence	Russell's Viper	Tourniquet	Tourniquet	Patient	Nil	Immediate transfer to healthcare facility	Family	ASV	District Hospital	District Hospital	NA				0	outside	Leave Against Medical Advice (LAMA)	Patient	Tourniquet	District hospital	Private Referral centre	Nil	Nil	Nil	30	Tar Road	15	25	Car	Car	Nil	Nil	Nil	0	Not Applicable	Not applicable	Not applicable
81	M	60	Farmer	2022-07-14	15:00:00	2022-07-14	20:45:00	2022-07-19	6	Agricultural activity	Right Upper Limb	photographic identification	Malabar Pit Viper	Tourniquet + Ayurvedic therapy	Ayurvedic therapy	Native healer	Nil	Immediate transfer to healthcare facility	Family	1 vial asv + allergic medication for anaphylaxis			1				1	outside	Discharge with full recovery	Patient	Tourniquet + Ayurvedic therapy	Taluka Hospital	Private Referral centre	Nil	Nil	Nil	20	Tar Road	2.2	5	Car	Car	Nil	Nil	Nil	0	Not Applicable	Not applicable	Not applicable
82	F	60	Housewife	2022-07-20	11:00:00	2022-07-20	20:25:00	2022-07-25	6	Household chores	Right Lower Limb	photographic identification	Russell's Viper	Tourniquet + Ayurvedic therapy	Ayurvedic therapy	Native healer	Tourniquet	Immediate transfer to healthcare facility	Family	ASV, avil, hydrocortisone	Private Hospital	Mahesh Hospital	10				1	outside	Discharge with full recovery	Family members	Tourniquet + Ayurvedic therapy	Private hospital	Private Referral centre	Nil	Nil	Nil	120	Tar Road	15	20	Autorickshaw	Ambulance	Ambulance	Nil	Nil	1	Yes	Nurse	None
83	M	24	Cook/Chef	2022-07-25	23:00:00	2022-07-26	23:40:00	2022-07-27	2	Stepped on a snake	Right Lower Limb	Syndromic- Hemotoxic	Viper- hemotoxic	Tourniquet	Tourniquet	Patient	Nil	Immediate transfer to healthcare facility	Family	Nil	Private Referral Centre	Kasturba Medical College & Hospital	10	400ml 5% dextrose	01:20:00	0	0	0	Discharge with full recovery	Colleagues	Tourniquet	Private Referral centre	Nil	Nil	Nil	Nil	40	Tar Road	2	5	Car	Nil	Nil	Nil	Nil	0	Not Applicable	Not applicable	Not applicable
84	M	22	Driver	2022-07-27	21:25:00	2022-07-27	21:25:00	2022-07-28	2	Household chores	Left Lower Limb	Syndromic- Non -venomous	Unknown Snake	Tourniquet + Scrapping	Tourniquet	Patient	Scrapping	Immediate transfer to healthcare facility	Family	Nil	Primary Health Centre	PHC	0	0	0	0	0	0	Discharge Against Medical Advice (DAMA)	Family members	Tourniquet	PHC	Private Referral centre	Nil	Nil	Nil	30	Tar Road	10	20	Car	Ambulance	Nil	Nil	Nil	1	Yes	Nurse	None
85	M	37	Electrician	2022-07-28	21:10:00	2022-07-28	21:20:00	2022-07-29	2	Machinery work	Right Lower Limb	photographic identification	Indian Rock Python	Immediate transfer to healthcare facility	Nil	Nil	Nil	Immediate transfer to healthcare facility	Colleagues	Nil	Private Referral Centre	Kasturba Medical College & Hospital	0	0	0	0	0	0	Leave Against Medical Advice (LAMA)	Family members	Nil	Private Referral centre	Nil	Nil	Nil	Nil	10	Tar Road	0.8	5	Car	Nil	Nil	Nil	Nil	0	Not Applicable	Not applicable	Not applicable
86	M	35	Daily Wage Worker	2022-07-30	18:00:00	2022-07-30	18:45:00	2022-08-08	10	Walking - During night	Left Lower Limb	Syndromic- Hemotoxic	Viper- hemotoxic	Tourniquet	Tourniquet	Patient	Nil	Immediate transfer to healthcare facility	Family	Nil	Private Referral Centre	Kasturba Medical College & Hospital	10	400ml 5% dextrose	19:30:00	0	0	0	Discharge with full recovery	Family members	Tourniquet + Incision	Private Referral centre	Nil	Nil	Nil	Nil	30	Tar Road	15	20	Car	Nil	Nil	Nil	Nil	0	Not Applicable	Not applicable	Not applicable
87	F	65	Housewife	2022-08-02	13:00:00	2022-08-02	14:25:00	2022-08-04	3	Household chores	Right Upper Limb	Syndromic- Non -venomous	Non-venomous	Tourniquet	Tourniquet	Patient	Nil	Immediate transfer to healthcare facility	Family	Nil	Private Referral Centre	Kasturba Medical College & Hospital	10	400ml 5%dextrose	16:00:00	0	0	0	Discharge with full recovery	Family members	Tourniquet	Private Referral centre	Nil	Nil	Nil	Nil	40	Tar Road	16	30	Car	Nil	Nil	Nil	Nil	0	Not Applicable	Not applicable	Not applicable
88	M	66	Farmer	2022-08-04	08:45:00	2022-08-04	08:25:00	2022-08-05	2	Agricultural activity	Right Upper Limb	Syndromic- Non -venomous	Non-venomous	Tourniquet	Tourniquet	Patient	Nil	Immediate transfer to healthcare facility	Family	Nil	Private Referral Centre	Kasturba Medical College & Hospital	0	0	0	0	0	0	Discharge with full recovery	Family members	Tourniquet	Private Referral centre	Nil	Nil	Nil	Nil	30	Tar Road	10	25	Car	Nil	Nil	Nil	Nil	0	Not Applicable	Not applicable	Not applicable
89	M	65	Farmer	2022-08-03	20:00:00	2022-08-06	16:30:00	2022-09-04	30	Walking - During night	Right Lower Limb	photographic identification	Russell's Viper	Tourniquet	Tourniquet	Family	Nil	Immediate transfer to healthcare facility	Family	ASV (15vials)	Primary Health Centre	PHC	15			0	0	Oustide	Discharge Against Medical Advice (DAMA)	Family members	Tourniquet	PHC	District hospital	Private Referral centre	Nil	Nil	40	Tar Road	18	25	Car	Car	Ambulance	Nil	Nil	1	No	None	None
90	M	58	Farmer	2022-09-04	09:00:00	2022-08-05	12:40:00	2022-09-10	37	Agricultural activity	Left Upper Limb	Dead/alive specimen brought to hospital	Hump nosed Pit viper	Tourniquet	Tourniquet	Patient	Nil	Immediate transfer to healthcare facility	Family	ASV	Private Hospital	Chinmayi hospital	24		around 10:30am	0	0	outside	Discharge with full recovery	Family members	Nil	Private hospital	Private Referral centre	Nil	Nil	Nil	60	Tar Road	20	25	Car	Ambulance	Nil	Nil	Nil	1	No	None	None
91	F	55	Housewife	2022-09-05	09:10:00	2022-08-05	14:45:00	2022-09-10	37	Agricultural activity	Right Upper Limb	Photographic evidence	Hump nosed Pit viper	Tourniquet	Tourniquet	Patient	Nil	Immediate transfer to healthcare facility	Family	ASV, hydrocortisone, adrenaline, antibiotics	Private Clinic	PHC Kumta	5				0	Outside	Discharge with full recovery	Patient	Tourniquet	Private clinic	Taluka Hospital	Private Referral centre	Nil	Nil	90	Tar Road	9	15	Bike	Bike	Ambulance	Nil	Nil	1	No	None	None
92	F	30	Housewife	2022-09-15	17:30:00	2022-09-16	21:25:00	2022-09-26	11	Agricultural activity	Left Lower Limb	Syndromic- Historical evidence	Russell's Viper	Tourniquet	Tourniquet	Patient	Nil	Immediate transfer to healthcare facility	Family	ASV	Taluka Hospital	Taluka Hospital	10		22:15:00	0	1	outside	Discharge with full recovery	Family members	Tourniquet	Taluka Hospital	Private Referral centre	Nil	Nil	Nil	20	Tar Road	7	15	Car	Ambulance	Nil	Nil	Nil	1	No	None	None
93	F	40	Housewife	2022-10-15	12:00:00	2022-10-17	04:15:00	2022-11-12	27	Agricultural activity	Left Lower Limb	Syndromic- Hemotoxic	Viper- hemotoxic	Tourniquet + Ayurvedic therapy	Ayurvedic therapy	Native healer	Tourniquet	Immediate transfer to healthcare facility	Family	ASV	Primary Health Centre	PHC Kumsheri	30				0	outside	Discharge with full recovery	Family members	Tourniquet	PHC	District hospital	Private Referral centre	Nil	Nil	180	Tar Road	15	25	Car	Ambulance	Ambulance	Nil	Nil	1	No	None	None
94	F	55	Housewife	2022-10-20	20:00:00	2022-10-18	22:30:00	2022-10-27	10	Walking - During night	Right Upper Limb	Syndromic- Historical evidence	Russell's Viper	Immediate transfer to healthcare facility	Nil	Nil	Nil	Immediate transfer to healthcare facility	Family	IMMOBILIZATION	Private Referral Centre	KMC	10	250ml 5% dextrose	06:10:00	0	0	21/10	Discharge with full recovery	Family members	Immobilzation	Private Referral centre	Nil	Nil	Nil	Nil	45	Tar Road	30	30	Car	Nil	Nil	Nil	Nil	0	Not Applicable	Not applicable	Not applicable
95	M	54	Farmer	2022-10-26	10:00:00	2022-10-27	22:10:00	2022-11-14	19	Agricultural activity	Right Lower Limb	photographic identification	Russell's Viper	Tourniquet	Tourniquet	Patient	Nil	Immediate transfer to healthcare facility	Family	ASV	Primary Health Centre	PHC Kumta	10	500ml DNS	12:25:00	0	0	OUTSIDE	Discharge with disability	Patient	Tourniquet	PHC	PHC	Private Referral centre	Nil	Nil	60	Tar Road	13	15	Car	Ambulance	Ambulance	Nil	Nil	1	No	None	None
96	M	71	Farmer	2022-11-02	14:00:00	2022-11-02	17:00:00	2022-11-07	6	Walking - During day	Right Lower Limb	Syndromic - Neurotoxic	Spectacled Cobra	Tourniquet + Ayurvedic therapy	Tourniquet	Patient	Ayurvedic therapy	Immediate transfer to healthcare facility	Family		Private Referral Centre	KMC	10	400ml 5%dextrose	18:05:00	0	0	0	Discharge with full recovery	Family members	Tourniquet + Native medicine	Private Referral centre	Nil	Nil	Nil	Nil	120	Tar Road	40	60	Autorickshaw	Car	Nil	Nil	Nil	0	Not Applicable	Not applicable	Not applicable
97	F	56	Housewife	2022-11-12	15:30:00	2022-11-13	22:00:00	2022-11-18	6	Household chores	Left Lower Limb	Syndromic- Hemotoxic	Hump nosed Pit viper	Tourniquet	Tourniquet	Family	Nil	Immediate transfer to healthcare facility	Family	ASV , hydrocortisone	Private Referral Centre	PHC	10				1	OUTSIDE	Discharge with full recovery	Family members	Tourniquet	PHC	Private Referral centre	Nil	Nil	Nil	150	Tar Road	40	60	Bike	Ambulance	Nil	Nil	Nil	1	No	None	None
98	M	44	Wood Cutter	2022-10-21	20:30:00	2022-10-21	22:10:00	2022-10-29	9	Walking - During night	Right Lower Limb	Syndromic- Hemotoxic	Viper- hemotoxic	Tourniquet	Tourniquet	Patient	Nil	Immediate transfer to healthcare facility	Family	Nil	Private Hospital	Gajria Hospital	10	500ml 5%dextrose	04:00:00	0	0	22/10	Discharge with full recovery	Patient	Tourniquet	Private hospital	Private Referral centre	Nil	Nil	Nil	20	Tar Road	0.5	8	Car	Car	Nil	Nil	Nil	0	Not Applicable	Not applicable	Not applicable
99	M	54	Private Job	2022-11-08	10:00:00	2022-11-07	11:40:00	2022-11-08	2	Collecting firewood	Head	Syndromic- Non -venomous	Non-venomous	Immediate transfer to healthcare facility	Nil	Nil	Nil	Immediate transfer to healthcare facility	Family	Nil	Private Referral Centre	KMC	0	0	0	0	0	0	OP - Discharge with full recovery	Patient	Nil	Private Referral centre	Nil	Nil	Nil	Nil	25	Tar Road	16	20	Car	Nil	Nil	Nil	Nil	0	Not Applicable	Not applicable	Not applicable
100	M	48	Daily Wage Worker	2022-11-09	21:30:00	2022-11-10	13:15:00	2022-11-14	5	Walking - During night	Left Lower Limb	Dead/alive specimen brought to hospital	Hump nosed Pit viper	Tourniquet	Tourniquet	Family	Nil	Immediate transfer to healthcare facility	Family	ASV	Primary Health Centre	PHC	20				0	Outside	Discharge with full recovery	Family members	Tourniquet	PHC	Private hospital	Private Referral centre	Nil	Nil	30	Tar Road	10	20	Bike	Ambulance	Ambulance	Nil	Nil	1	Yes	Nurse	IV fluids
101	F	27	Unemployed	2022-11-11	18:30:00	2022-11-11	21:10:00	2022-11-16	6	At residence- Not specified	Left Lower Limb	Syndromic- Hemotoxic	Viper- hemotoxic	Tourniquet	Tourniquet	Family	Nil	Immediate transfer to healthcare facility	Family	blood investigations,ASV, avil , hydrocort, TT	Private Hospital	Mahesh Hospital	10	400ml 5% dextrsoe		0	0	outside	Discharge with full recovery	Family members	Tourniquet	Private hospital	Private Referral centre	Nil	Nil	Nil	30	Tar Road	4	8	Autorickshaw	Car	Nil	Nil	Nil	0	Not Applicable	Not applicable	Not applicable
102	M	48	Daily Wage Worker	2022-11-11	10:00:00	2022-11-14	14:30:00	2022-11-18	5	Agricultural activity	Right Lower Limb	Photographic evidence	Russell's Viper	Tourniquet + Ayurvedic therapy	Ayurvedic therapy	Native healer	Tourniquet	Immediate transfer to healthcare facility	Family	ASV	Taluka Hospital	Kundapura Taluq Hospital	30				0	outside	Discharge at request	Family members	Ayurvedic Therapy + Tourniquet	Taluka Hospital	District hospital	Private Referral centre	Nil	Nil	>180	Tar Road	35	40	Autorickshaw	Car	Car	Ambulance	Nil	1	Yes	Nurse	None
103	M	32	Farmer	2022-11-14	11:30:00	2022-11-14	09:50:00	2022-11-18	5	Agricultural activity	Right Lower Limb	Syndromic- Hemotoxic	Viper- hemotoxic	Tourniquet + Ayurvedic therapy	Tourniquet	Family	ayurvedic therapy	Immediate transfer to healthcare facility	Family	ASV	Primary Health Centre	PHC	10	400ml 5% dextrose	22:30:00	0	0	0	Discharge with full recovery	Family members	Ayurvedic Therapy + Tourniquet	PHC	Private Referral centre	Nil	Nil		60	Tar Road	20	20	Car	Car	Car	Nil	Nil	0	Not Applicable	Not applicable	Not applicable
104	M	50	Business	2022-11-17	06:00:00	2022-11-17	06:40:00	2022-11-19	3	Walking - During day	Right Lower Limb	Syndromic- Non -venomous	Non-venomous	Tourniquet	Tourniquet	Patient	Nil	Immediate transfer to healthcare facility	Family	Nil	Private Hospital	Goretti Hospital	0	0	0	0	0	0	Discharge with full recovery	Family members	Tourniquet	Private hospital	Private Referral centre	Nil	Nil	Nil	30	Tar Road	8	15	Autorickshaw	Ambulance	Nil	Nil	Nil	1	Yes	None	None
105	M	64	Daily Wage Worker	2022-11-16	18:45:00	2022-11-16	19:25:00	2022-11-18	3	Walking - During night	Right Lower Limb	photographic identification	Common Krait	Tourniquet	Tourniquet	Patient	Nil	Immediate transfer to healthcare facility	Family	Nil	Private Referral Centre	KMC	10	400ml 5% dextrose	21:45:00	0	0	0	Discharge with full recovery	Family members	Tourniquet	Private Referral centre	Nil	Nil	Nil	Nil	30	Tar Road	15	25	Bike	Car	Nil	Nil	Nil	0	Not Applicable	Not applicable	Not applicable
106	F	12	Child	2022-11-18	16:00:00	2022-11-18	18:45:00	2022-11-23	6	At residence- Not specified	Right Upper Limb	Syndromic - Neurotoxic	Spectacled Cobra	Tourniquet	Tourniquet	Family	Nil	Immediate transfer to healthcare facility	Family	ASV	Private Clinic	City Nursing home	2	500ml DNS		0	1	Outside	Discharge Against Medical Advice (DAMA)	Family members	Tourniquet	Private clinic	Private Referral centre	Nil	Nil	Nil	15	Tar Road	4	5	Autorickshaw	Ambulance	Nil	Nil	Nil	1	No	None	None
107	M	61	Farmer	2022-11-18	09:30:00	2022-11-18	19:47:00	2022-11-22	5	Agricultural activity	Right Upper Limb	photographic identification	Russell's Viper	Tourniquet	Tourniquet	Patient	Nil	Immediate transfer to healthcare facility	Family	Nil	Primary Health Centre	PHC Aanhatti	10	400ml 5% dextrose	20:30:00	0	0	0	Discharge with full recovery	Family members	Tourniquet	PHC	District hospital	Private Referral centre	Nil	Nil	20	Tar Road	12	15	Car	Car	Car	Nil	Nil	0	Not Applicable	Not applicable	Not applicable
108	F	50	Housewife	2022-12-10	13:00:00	2022-12-10	15:35:00	2022-12-13	4	Agricultural activity	Right Upper Limb	Syndromic- Hemotoxic	Viper- hemotoxic	Tourniquet	Tourniquet	Family	Nil	Immediate transfer to healthcare facility	Family	blood investigations, inj. avil	Taluka Hospital	Kundapura Taluq hospital	0	0	0	0	0	0	Discharge with full recovery	Family members	Tourniquet	Taluka Hospital	Private Referral centre	Nil	Nil	Nil	60	Tar Road	14	15	Car	Ambulance	Nil	Nil	Nil	1	No	None	None
109	M	70	Retired	2022-12-15	15:15:00	2022-12-15	16:10:00	2022-12-15	1	Household chores	Left Upper Limb	photographic identification	Rat snake	Immediate transfer to healthcare facility	Nil	Nil	Nil	Immediate transfer to healthcare facility	Family	Nil	Private Referral Centre	KMC	0	0	0	0	0	0	Leave Against Medical Advice (LAMA)	Family members	Nil	Private Referral centre	Nil	Nil	Nil	Nil	60	Tar Road	16	20	Car	Nil	Nil	Nil	Nil	0	Not Applicable	Not applicable	Not applicable
110	M	27	Farmer	2023-01-19	18:30:00	2023-01-20	05:30:00	2023-01-27	8	Agricultural activity	Right Lower Limb	Syndromic- Hemotoxic	Viper- hemotoxic	Tourniquet + Ayurvedic therapy	Ayurvedic therapy	Native healer	tourniquet	Immediate transfer to healthcare facility	Family	ASV , blood transfusion	Primary Health Centre	PHC	5				0	outside	Discharge with full recovery	Family members	Tourniquet + Incision	PHC	District hospital	Private Referral centre	Nil	Nil	30	Tar Road	16	20	Bike	Bike	Car	Nil	Nil	0	Not Applicable	Not applicable	Not applicable
111	M	49	Farmer	2023-01-22	21:07:00	2023-01-22	22:00:00	2023-01-24	3	Agricultural activity	Left Lower Limb	Syndromic- Non -venomous	Non-venomous	Tourniquet	Tourniquet	Patient	Nil	Immediate transfer to healthcare facility	Family	inj. TT	Primary Health Centre	PHC	5	500ml 5% dextrose	0	0	00:40:00	23/01/2023	Discharge with full recovery	Patient	Tourniquet	PHC	Private Referral centre	Nil	Nil	Nil	30	Tar Road	9	15	Car	Car	Nil	Nil	Nil	0	Not Applicable	Not applicable	Not applicable
112	F	29	Student	2023-01-29	20:00:00	2023-01-29	20:20:00	2023-01-31	3	Walking - During night	Left Lower Limb	Syndromic- Non -venomous	Non-venomous	Immediate transfer to healthcare facility	Nil	Nil	Nil	Immediate transfer to healthcare facility	Colleagues	Nil	Private Referral Centre	Kasturba Medical College & Hospital	0	0	0	0	0	0	Discharge with full recovery	Patient	Nil	Private Referral centre	Nil	Nil	Nil	Nil	20	Tar Road	1	5	Car	Nil	Nil	Nil	Nil	0	Not Applicable	Not applicable	Not applicable
113	M	56	Farmer	2023-01-22	19:15:00	2023-02-04	03:50:00	2023-02-11	8	Walking - During night	Left Lower Limb	Syndromic- Hemotoxic	Viper- hemotoxic	Tourniquet	Tourniquet	Patient	Nil	Immediate transfer to healthcare facility	Family	ASV	Taluka Hospital	Hosdurha Taluka hospital	2				0	outside	Discharge with disability	Patient	Tourniquet	Taluka Hospital	Private hospital	Private hospital	Private Referral centre	Nil	45	Tar Road	22	30	Autorickshaw	Ambulance	Ambulance	Ambulance	Nil	1	Yes	Nurse	IV fluids
114	M	37	Daily Wage Worker	2023-03-01	20:30:00	2023-03-01	21:00:00	2023-03-04	4	Outside Residence	Right Lower Limb	photographic identification	Common Krait	Tourniquet	Tourniquet	Patient	Nil	Immediate transfer to healthcare facility	Family	Nil	Private Referral Centre	KMC	0	0	0	0	0	0	Discharge with full recovery	Patient	Tourniquet	Private Referral centre	Nil	Nil	Nil	Nil	20	Tar Road	8	10	Bike	Nil	Nil	Nil	Nil	0	Not Applicable	Not applicable	Not applicable
115	M	67	mason	2023-03-02	11:15:00	2023-03-02	13:25:00	2023-03-06	5	Agricultural activity	Right Lower Limb	photographic identification	Spectacled Cobra	Tourniquet	Tourniquet	Patient	Nil	Immediate transfer to healthcare facility	Family	ASV	District Hospital	District Hospital	10	500ml DNS	around 11:45	0	1	0	Discharge with disability	Patient	Tourniquet	District hospital	Private Referral centre	Nil	Nil	Nil	30	Tar Road	18	25	Car	Ambulance	Nil	Nil	Nil	1	No	None	None
116	F	76	Housewife	2023-03-06	21:00:00	2023-03-06	23:45:00	2023-03-10	5	Chasing Dog	Right Lower Limb	Syndromic- Hemotoxic	Viper- hemotoxic	Tourniquet	Tourniquet	Patient	Nil	Immediate transfer to healthcare facility	Family	ASV , Avil , hydrcort	Taluka Hospital	Gopvernmnet hospital Karkala	4				0	outside	Discharge with full recovery	Patient	Tourniquet	Taluka Hospital	Private Referral centre	Nil	Nil	Nil	25	Tar Road	13	15	Autorickshaw	Ambulance	Nil	Nil	Nil	1	No	None	None
117	F	18	Student	2023-03-03	17:30:00	2023-03-03	19:10:00	2023-03-10	8	Outside Residence	Right Lower Limb	photographic identification	Rat snake	Tourniquet	Tourniquet	Patient	Nil	Immediate transfer to healthcare facility	Family	Nil	District Hospital	Ajjarkad Hospital	0	0	0	0	0	0	Discharge with full recovery	Patient	Tourniquet	District hospital	Private Referral centre	Nil	Nil	Nil	20	Tar Road	7.6	15	Autorickshaw	Ambulance	Nil	Nil	Nil	1	No	None	None
118	F	56	Housewife	2023-03-16	17:00:00	2023-03-16	19:45:00	2023-03-22	7	Household chores	Left Upper Limb	Syndromic- Hemotoxic	Viper- hemotoxic	Tourniquet	Tourniquet	Patient	Nil	Immediate transfer to healthcare facility	Family	Nil			10	500ml 5%dextrose	20:40:00	0	1	0	Discharge with full recovery	Patient	Tourniquet	Private Referral centre	Nil	Nil	Nil	Nil	90	Tar Road	60	60	Car	Nil	Nil	Nil	Nil	0	Not Applicable	Not applicable	Not applicable
119	M	40	Daily Wage Worker	2023-03-17	15:30:00	2023-03-18	11:25:00	2023-03-25	8	Agricultural activity	Left Lower Limb	Syndromic- Hemotoxic	Viper- hemotoxic	Tourniquet	Tourniquet	Colleagues	Nil	Immediate transfer to healthcare facility	Family		Private Hospital	Not known	10	400ml 5% dextrose	12;20	0	0	0	Discharge Against Medical Advice (DAMA)	Colleagues	Tourniquet	Private hospital	Private hospital	PHC	Private Referral centre	Nil	45	Tar Road	13	20	Autorickshaw	Autorickshaw	Ambulance	Ambulance	Nil	1	No	None	None
120	M	54	Farmer	2023-04-02	09:00:00	2023-04-05	11:00:00	2023-04-17	13	Household chores	Left Upper Limb	photographic identification	Hump nosed Pit viper	Tourniquet	Tourniquet	Family	Nil	Immediate transfer to healthcare facility	Family	ASV , 4 UNITS FFP	Taluka Hospital	Government Hospital	35				0	outside	Discharge with full recovery	Family members	immediate transfer to hospital	Taluka Hospital	District hospital	Private Referral centre	Nil	Nil	45	Tar Road	30	35	Autorickshaw	Ambulance	Ambulance	Nil	Nil	1	No	None	None
121	F	36	Private Job	2023-04-09	19:45:00	2023-04-09	20:15:00	2023-04-09	1	Household chores	Right Lower Limb	Photographic evidence	Sand Boa	Tourniquet	Tourniquet	Family	Nil	Immediate transfer to healthcare facility	Family	Nil	Private Referral Centre	KMC	0	0	0	0	0	0	OP - Discharge with full recovery	Patient	Tourniquet	Private Referral centre	Nil	Nil	Nil	Nil	8	Tar Road	4.3	5	Car	Nil	Nil	Nil	Nil	0	Not Applicable	Not applicable	Not applicable
122	M	35	Electrician	2023-04-14	21:15:00	2023-04-16	13:55:00	2023-04-24	9	Walking - During night	Right Lower Limb	photographic identification	Russell's Viper	Immediate transfer to healthcare facility	Nil	Nil	Nil	Immediate transfer to healthcare facility	Family	ASV , blood investigations	Primary Health Centre	PHC	15				0	OUTSIDE	Discharge with disability	Patient	Immediate transfer to healthcare facility	PHC	Private Referral centre	Nil	Nil	Nil	30	Tar Road	14	15	Car	Car	Nil	Nil	Nil	0	Not Applicable	Not applicable	Not applicable
123	M	9	Student	2023-04-18	22:30:00	2023-04-18	23:38:00	2023-04-18	1	Walking - During night	Right Lower Limb	Syndromic- Non -venomous	Non-venomous	Tourniquet	Tourniquet	Patient	Nil	Immediate transfer to healthcare facility	Family	Nil	Private Referral Centre	Kasturba Medical College & Hospital	0	0	0	0	0	0	Discharge with full recovery	Family members	Tourniquet	Private Referral centre	Nil	Nil	Nil	Nil	30	Tar Road	12	25	Car	Nil	Nil	Nil	Nil	0	Not Applicable	Not applicable	Not applicable
124	M	45	Daily Wage Worker	2023-04-19	11:00:00	2023-04-19	14:30:00	2023-04-21	3	Agricultural activity	Left Lower Limb	Syndromic- Historical evidence	Common Krait	Tourniquet	Tourniquet	Patient	Nil	Immediate transfer to healthcare facility	Family	blood investigations	Private Clinic	City Nursing Home	10	400ml 5%dextrose	16:45:00	0	0	0	Discharge with full recovery	Colleagues	Tourniquet	Private clinic	Private Referral centre	Nil	Nil	Nil	35	Tar Road	10	20	Autorickshaw	Ambulance	Nil	Nil	Nil	1	No	None	None
125	M	54	Farmer	2023-04-19	10:30:00	2023-04-20	02:40:00	2023-05-05	16	Agricultural activity	Right Lower Limb	Syndromic- Hemotoxic	Viper- hemotoxic	Tourniquet	Tourniquet	Patient	Nil	Immediate transfer to healthcare facility	Family	ASV , blood investigations	Private Hospital	Bapuji Hospital	20				0	outside	Discharge with disability	Patient	Tourniquet	Private hospital	Private Referral centre	Nil	Nil	Nil	45	Tar Road	13	15	Car	Ambulance	Nil	Nil	Nil	1	No	None	None
126	M	32	Fisherman	2023-04-22	10:45:00	2023-04-22	14:15:00	2023-04-29	8	Snake handling/ Rescuing	Left Upper Limb	photographic identification	Spectacled Cobra	Tourniquet	Tourniquet	Patient	Nil	Immediate transfer to healthcare facility	Family	ASV	Primary Health Centre	PHC	10	400ml 5% dextrose	14:50:00	0	0	0	Discharge with disability	Patient	Tourniquet	PHC	Taluka Hospital	Private Referral centre	Nil	Nil	20	Tar Road	8	15	Autorickshaw	Ambulance	Ambulance	Nil	Nil	1	Yes	Nurse	IVF + Oxygen
127	F	63	Housewife	2023-04-23	21:20:00	2023-03-28	00:15:00	2023-04-29	33	Walking - During night	Left Lower Limb	photographic identification	Hump nosed Pit viper	Ayurvedic therapy	Ayurvedic therapy	Native healer	Nil	Immediate transfer to healthcare facility	Family	blood investigations	Private Clinic		10	400ml 5% dextrose	04:30:00	0	0	25/04	Discharge with full recovery	Patient	Native medicine	Private clinic	Private Referral centre	Nil	Nil	Nil	> 30	Tar Road	2	5	Autorickshaw	Autorickshaw	Nil	Nil	Nil	0	Not Applicable	Not applicable	Not applicable
128	M	45	Farmer	2023-04-28	23:30:00	2023-04-30	06:30:00	2023-05-09	10	Outside Residence	Left Lower Limb	Syndromic- Hemotoxic	Viper- hemotoxic	Tourniquet	Tourniquet	Patient	Nil	Immediate transfer to healthcare facility	Family	blood investigation , ASV	Primary Health Centre	PHC	20			0	0	outside	Discharge with full recovery	Patient	Tourniquet	PHC	PHC	Private Referral centre	Nil	Nil	30	Tar Road	7	10	Bike	Car	Ambulance	Nil	Nil	1	No	None	IVF + Oxygen
129	M	54	Scrapworker	2023-04-30	17:00:00	2023-04-30	21:50:00	2023-05-01	2	Walking - During day	Left Lower Limb	Syndromic- Non -venomous	Non-venomous	Traditinal home remedies	application of sandalwood cream	Patient	Nil	Immediate transfer to healthcare facility	Family	Nil	Private Referral Centre	Kasturba Medical College & Hospital	0	0	0	0	0	0	Leave Against Medical Advice (LAMA)	Patient	Traditional remedies	Private Referral centre	Nil	Nil	Nil	Nil	45	Tar Road	25	30	Car	Nil	Nil	Nil	Nil	0	Not Applicable	Not applicable	Not applicable
130	M	36	Driver	2023-05-09	02:00:00	2023-05-09	04:00:00	2023-05-12	4	At residence- Not specified	Right Lower Limb	Dead/alive specimen brought to hospital	Russell's Viper	Tourniquet	Tourniquet	Family	Nil	Immediate transfer to healthcare facility	Family	WBCT		Dr. TMA Pai Rotary Hospital	10				0	in hospital	Discharge with full recovery	Patient	Tourniquet	Private hospital	Private Referral centre	Nil	Nil	Nil	10	Tar Road	4	10	Car	Ambulance	Nil	Nil	Nil	1	Yes	Nurse	IV fluids
131	M	21	Student	2023-05-16	01:30:00	2023-05-16	02:00:00	2023-05-17	2	Stepped on a snake	Left Upper Limb	Dead/alive specimen brought to hospital	Russell's Viper	Tourniquet	Tourniquet	Patient	Nil	Immediate transfer to healthcare facility	Family	Nil	Private Referral Centre	KMC Manipal	0	0	0	0	0	0	Discharge with full recovery	Patient	Tourniquet	Private Referral centre	Nil	Nil	Nil	Nil	25	Tar Road	8	15	Car	Nil	Nil	Nil	Nil	0	Not Applicable	Not applicable	Not applicable
132	M	49	Daily Wage Worker	2023-05-21	09:30:00	2023-05-21	09:45:00	2023-05-24	4	Collecting firewood	Left Upper Limb	Dead/alive specimen brought to hospital	Saw Scaled Viper	Tourniquet	Tourniquet	Patient	Nil	Immediate transfer to healthcare facility	Family	ASV	Primary Health Centre	Shirali	5				0	outside	Discharge with full recovery	Patient	Tourniquet	PHC	Private Referral centre	Nil	Nil	Nil	10	Tar Road	2	5	Autorickshaw	Ambulance	Nil	Nil	Nil	1	Yes	Nurse	Oxygen
133	F	50	Housewife	2023-05-28	20:00:00	2023-05-28	13:17:00	2023-05-30	3	Walking - During night	Right Lower Limb	Syndromic- Hemotoxic	Viper- hemotoxic	Immediate transfer to healthcare facility	Nil	Nil	Nil	Immediate transfer to healthcare facility	Family	blood investigations	Private Hospital	New medical centre	10	400ml 5% dextrose	14:30:00	0	1	0	Discharge at request	Family members	Nil	Private hospital	Private Referral centre	Nil	Nil	Nil	> 6 hours	Tar Road	15	20	Car	Ambulance	Nil	Nil	Nil	1	No	None	None
134	M	60	Farmer	2023-05-26	09:00:00	2023-05-28	13:40:00	2023-06-29	33	At residence- Not specified	Right Upper Limb	photographic identification	Common Krait	Ayurvedic therapy	Ayurvedic therapy	Native healer	Nil	Immediate transfer to healthcare facility	Family	blood investigations	Private Hospital		10	400ml 5% dextrose	14:15:00	1	1	0	Discharge with organ dysfunction	Family members	Ayurvedic therapy	PHC	Private hospital	Private Referral centre	Nil	Nil	>2 days	Tar Road	2	5	Autorickshaw	Autorickshaw	Ambulance	Nil	Nil	1	Yes	Nurse	IVF + Oxygen
135	F	62	Housewife	2023-05-30	23:30:00	2023-05-30	01:28:00	2023-05-31	2	Sleeping at residence	Right Upper Limb	Syndromic- Non -venomous	Non-venomous	Immediate transfer to healthcare facility	Nil	Nil	Nil	Immediate transfer to healthcare facility	Family	Nil	Private Hospital	Goretti Hospital	0	0	0	0	0	0	Leave Against Medical Advice (LAMA)	Family members	Nil	Private hospital	Private Referral centre	Nil	Nil	Nil	30	Tar Road	28	60	Car	Car	Nil	Nil	Nil	0	Not Applicable	Not applicable	Not applicable
136	F	57	Housewife	2023-05-31	21:00:00	2023-05-21	21:44:00	2023-06-02	13	Livestock Handling	Left Lower Limb	Syndromic - Neurotoxic	Spectacled Cobra	Tourniquet	Tourniquet	Patient	Nil	Immediate transfer to healthcare facility	Family	Nil	Private Referral Centre	KMC	10	400ml 5% dextrose	22:25:00	0	1	0	Discharge with full recovery	General Public	Tourniquet	Private Referral centre	Nil	Nil	Nil	Nil	55	Tar Road	25	30	Car	Nil	Nil	Nil	Nil	0	Not Applicable	Not applicable	Not applicable
137	M	32	Daily Wage Worker	2023-06-03	21:15:00	2023-06-03	22:30:00	2023-06-04	2	At residence- Not specified	Right Lower Limb	Dead/alive specimen brought to hospital	Spectacled Cobra	Tourniquet	Tourniquet	Patient	Nil	Immediate transfer to healthcare facility	Family	Nil	Private Referral Centre	Kasturba Medical College & Hospital	0	0	0	0	0	0	Leave Against Medical Advice (LAMA)	Family members	Tourniquet	Private Referral centre	Nil	Nil	Nil	Nil	30	Tar Road	12	15	Bike	Nil	Nil	Nil	Nil	0	Not Applicable	Not applicable	Not applicable
138	M	42	Priest	2023-06-08	18:45:00	2023-06-08	21:20:00	2023-06-08	1	Walking - During day	Left Lower Limb	Syndromic- Non -venomous	Non-venomous	Immediate transfer to healthcare facility	Nil	Nil	Nil	Immediate transfer to healthcare facility	Family	Nil	Private Referral Centre	Kasturba Medical College & Hospital	0	0	0	0	0	0	Leave Against Medical Advice (LAMA)	Family members	Immediate transfer to healthcare facility	Private Referral centre	Nil	Nil	Nil	Nil	60	Tar Road	10	15	Car	Nil	Nil	Nil	Nil	0	Not Applicable	Not applicable	Not applicable
139	M	51	Housekeeping Staff	2023-06-09	20:45:00	2023-06-09	23:40:00	2023-06-13	5	Walking - During night	Right Lower Limb	photographic identification	Russell's Viper	Tourniquet	Tourniquet	Nil	Nil	Immediate transfer to healthcare facility	Family	ASV,WBCT , inj. Tetanus toxoid	Private Hospital		4				0	Oustide	Discharge with full recovery	Patient	Tourniquet	Private hospital	PHC	Private Referral centre	Nil	Nil	60	Tar Road	15	30	Car	Car	Ambulance	Nil	Nil	1	Yes	Nurse	IVF + Oxygen
140	M	70	Daily Wage Worker	2023-06-10	05:00:00	2023-06-10	15:00:00	2023-06-15	6	Walking - During day	Left Lower Limb	photographic identification	Hump nosed Pit viper	Tourniquet	Tourniquet	Patient	Native medicine	Immediate transfer to healthcare facility	Family	ASV , Inj.hydrocortisone	Primary Health Centre		10				1	outside	Discharge with disability	Patient	Tourniquet	PHC	District hospital	Private Referral centre	Nil	Nil	90	Tar Road	25	30	Autorickshaw	Ambulance	Ambulance	Nil	Nil	1	Yes	Nurse	IVF + Oxygen
141	F	43	Housewife	2023-06-11	06:00:00	2023-06-11	06:55:00	2023-06-11	1	Household chores	Right Lower Limb	Syndromic- Non -venomous	Non-venomous	Tourniquet	Tourniquet	Patient	Nil	Immediate transfer to healthcare facility	Family	Nil	Private Clinic	Kamath Nursing Home	0	0	0	0	0	0	Leave Against Medical Advice (LAMA)	Patient	Tourniquet	Private clinic	Private Referral centre	Nil	Nil	Nil	15	Tar Road	5	8	Car	Car	Nil	Nil	Nil	0	Not Applicable	Not applicable	Not applicable
142	F	74	Housewife	2023-06-12	17:00:00	2023-06-12	17:35:00	2023-06-14	3	At residence- Not specified	Left Upper Limb	Syndromic- Non -venomous	Non-venomous	Tourniquet	Tourniquet	Nil	Nil	Immediate transfer to healthcare facility	Family	Nil	Private Referral Centre	Kasturba Medical College & Hospital	10	400ml 5% dextrose	19:40:00	0	1	0	Discharge with full recovery	Family members	Tourniquet	Private Referral centre	Nil	Nil	Nil	Nil	30	Tar Road	8	15	Car	Nil	Nil	Nil	Nil	0	Not Applicable	Not applicable	Not applicable
143	F	49	Daily Wage Worker	2023-06-15	19:00:00	2023-06-16	11:00:00	2023-06-16	1	Collecting firewood	Left Lower Limb	Syndromic- Non -venomous	Non-venomous	Tourniquet	Tourniquet	Family	Nil	Immediate transfer to healthcare facility	Family	blood investigations	Taluka Hospital	Government Hospital	0	0	0	0	0	0	Leave Against Medical Advice (LAMA)	Family members	Tourniquet	Taluka Hospital	Private Referral centre	Nil	Nil	Nil	60	Tar Road	20	25	Autorickshaw	Ambulance		Nil	Nil	1	No	None	None
144	M	47	Farmer	2023-06-07	18:00:00	2023-06-17	22:10:00	2023-07-03	17	Agricultural activity	Right Lower Limb	Syndromic- Hemotoxic	Viper- hemotoxic	Tourniquet	Tourniquet	Family	Nil	Immediate transfer to healthcare facility	Family	fasciotomy, 5cycles HD	Primary Health Centre	PHC	not documented		0		0	outisde	Discharge with full recovery	Family members	Tourniquet	PHC	Private hospital	Private Referral centre	Nil	Nil	30	Tar Road	3	5	Car	Car	Ambulance	Nil	Nil	1	Yes	Nurse	Oxygen
145	M	60	Farmer	2023-06-22	08:00:00	2023-06-24	13:45:00	2023-07-10	17	Collecting firewood	Right Lower Limb	Photographic evidence	Russell's Viper	Tourniquet	Tourniquet	Patient	Nil	Immediate transfer to healthcare facility	Family	blood investigations , ASV	District Hospital	McGan Hospital	30			0	0	OUSTIDE	Discharge with full recovery	Patient	Tourniquet+ Native medicine	Taluka Hospital	District hospital	Private Referral centre	Nil	Nil	>6 hours	Tar Road	1.5	5	Car	Car	Ambulance	Ambulance	Nil	1	No	None	None
146	M	31	Teacher/ Professor	2023-06-25	08:15:00	2023-06-25	09:30:00	2023-06-25	1	Walking - During day	Right Lower Limb	Syndromic- Non -venomous	Non-venomous	Tourniquet	Tourniquet	Patient	Nil	Immediate transfer to healthcare facility	Family	Nil	Private Referral Centre	KMC	0	0	0	0	0	0	Leave Against Medical Advice (LAMA)	Patient	Tourniquet	Private Referral centre	Nil	Nil	Nil	Nil	20	Tar Road	8	10	Car	Nil	Nil	Nil	Nil	0	Not Applicable	Not applicable	Not applicable
147	M	28	Construction worker	2023-07-02	21:30:00	2023-07-02	22:05:00	2023-07-03	2	Not known	Right Upper Limb	Photographic evidence	Indian Rock Python	Tourniquet	Nil	Nil	Nil	Immediate transfer to healthcare facility	Family	Nil	Private Referral Centre	Kasturba Medical College & Hospital	0	0	0	0	0	0	Leave Against Medical Advice (LAMA)	Colleagues	Tourniquet	Private Referral centre	Nil	Nil	Nil	Nil	15	Tar Road	2.5	5	Car	Nil	Nil	Nil	Nil	0	Not Applicable	Not applicable	Not applicable
148	M	29	Farmer	2023-07-07	09:00:00	2023-07-07	13:50:00	2023-07-17	11	Agricultural activity	Left Lower Limb	Photographic evidence	Russell's Viper	Immediate transfer to healthcare facility	Nil	Patient	Nil	Immediate transfer to healthcare facility	Family	Nil	Taluka Hospital	Ajjampura	10	400ml 5% dextrose	15:15:00	0	0	0	Discharge with full recovery	Patient	Nil	Taluka Hospital	Private Referral centre	Nil	Nil	Nil	40	Tar Road	25	30	Car	Ambulance	Nil	Nil	Nil	1	No	None	None
149	M	37	Construction worker	2023-07-07	11:00:00	2023-07-07	13:48:00	2023-07-13	7	Collecting firewood	Right Upper Limb	Photographic evidence	Russell's Viper	Tourniquet	Tourniquet	Family	Nil	Immediate transfer to healthcare facility	Family	ASV	Private Clinic	City Nursing Home	2				0	OUTSIDE	Discharge with full recovery	Family members	Tourniquet	Private clinic	Private Referral centre	Nil	Nil	Nil	40	Tar Road	10	15	Autorickshaw	Ambulance	Nil	Nil	Nil	1	No	None	IV fluids
150	F	59	Housewife	2023-06-16	06:00:00	2023-07-09	21:45:00	2023-07-18	10	Household chores	Left Lower Limb	photographic identification	Russell's Viper	Ayurvedic therapy	Ayurvedic therapy	Native healer	Nil	Immediate transfer to healthcare facility	Family	hemodailysis	Private Hospital	Basaveshwara Hospital	not document				0	1	Discharge with organ dysfunction	Family members	Native medicine	Private hospital	Private Referral centre	Nil	Nil	Nil	>1 month	Tar Road	20	25	Car	Ambulance	Nil	Nil	Nil	1	Yes	Nurse	None
151	M	20	Student	2023-07-02	15:18:00	2023-07-10	21:10:00	2023-07-10	1	Walking - During day	Right Lower Limb	Photographic evidence	Russell's Viper	Immediate transfer to healthcare facility	Nil	Nil	Nil	Immediate transfer to healthcare facility	Family	inj. avil. hydrcot , TT , clindamycin	Private Hospital	Nanjappa hospital	not document				0	ourtside	Discharge with disability	Family members	Nil	Private hospital	Private Referral centre	Nil	Nil	Nil	5	Tar Road	1	3	Car	Nil	Nil	Nil	Nil	0	Not Applicable	Not applicable	Not applicable
152	M	58	Housewife	2023-07-20	19:00:00	2023-07-20	20:45:00	2023-07-21	2	Household chores	Left Lower Limb	Syndromic- Non -venomous	Non-venomous	Immediate transfer to healthcare facility	Nil	Nil	Nil	Immediate transfer to healthcare facility	Family	Nil	Private Referral Centre	Kasturba Medical College & Hospital	0	0	0	0	0	0	Leave Against Medical Advice (LAMA)	Family members	Nil	Private Referral centre	Nil	Nil	Nil	Nil	30	Tar Road	20	25	Car	Nil	Nil	Nil	Nil	0	Not Applicable	Not applicable	Not applicable
153	F	85	Housewife	2023-07-19	09:30:00	2023-07-21	15:10:00	2023-07-27	7	Household chores	Right Upper Limb	Syndromic- Hemotoxic	Viper- hemotoxic	Tourniquet	Tourniquet	Patient	Nil	Immediate transfer to healthcare facility	Family	ASV	Primary Health Centre	PHC	30			0	0	outside	Discharge Against Medical Advice (DAMA)	Patient	Tourniquet	PHC	District hospital	Private Referral centre	Nil	Nil	90	Tar Road	18	20	Autorickshaw	Ambulance	Ambulance	Nil	Nil	1	No	None	None
154	F	38	Housewife	2023-07-22	10:00:00	2023-07-22	14:40:00	2023-07-27	6	Agricultural activity	Right Upper Limb	Dead/alive specimen brought to hospital	Malabar Pit Viper	Immediate transfer to healthcare facility	Nil	Nil	Nil	Immediate transfer to healthcare facility	Family	ASV, WBCT	Taluka Hospital	Taluka Hospital	10	400ml 5% dextrose			1	ourtside	Discharge with full recovery	Patient	Nil	Taluka Hospital	Private Referral centre	Nil	Nil	Nil	60	Tar Road	10	15	Autorickshaw	Ambulance	Nil	Nil	Nil	1	No	None	None
155	M	53	Daily Wage Worker	2023-07-31	21:00:00	2023-08-01	02:45:00	2023-08-10	10	Not known	Left Lower Limb	Syndromic- Hemotoxic	Viper- hemotoxic	Tourniquet	Tourniquet	Patient	Nil	Immediate transfer to healthcare facility	Family	ASV	Taluka Hospital	Taluka Hospital	10	500ml NS		0	0	0	Discharge with full recovery	Patient	Tourniquet	Taluka Hospital	Private Referral centre	Nil	Nil	Nil	15	Tar Road	3	5	Car	Ambulance	Nil	Nil	Nil	1	No	None	None
156	M	61	Farmer	2023-08-02	17:00:00	2023-08-03	17:00:00	2023-08-16	14	Agricultural activity	Left Lower Limb	Syndromic- Hemotoxic	Viper- hemotoxic	Tourniquet	Tourniquet	Patient	Nil	Immediate transfer to healthcare facility	Family	ASV , Inj. TT	Taluka Hospital	Ajjampura	20				0	outside	Discharge with organ dysfunction	Patient	Tourniquet	Taluka Hospital	District hospital	Private Referral centre	Nil	Nil	20	Tar Road	8	10	Car	Ambulance	Ambulance	Nil	Nil	1	No	None	None
157	M	60	Farmer	2023-08-07	17:30:00	2023-08-08	00:45:00	2023-08-08	1	Agricultural activity	Left Lower Limb	Syndromic- Cytotoxic	Unknown Snake	Tourniquet	Tourniquet	Patient	Nil	Immediate transfer to healthcare facility	Family	ASV	District Hospital	MSDM General Hospital	5	500ML NS		0	0	0	Leave Against Medical Advice (LAMA)	Patient	Tourniquet	Taluka Hospital	Private Referral centre	Nil	Nil	Nil	60	Tar Road	16	20	Car	Ambulance	Nil	Nil	Nil	1	No	None	None
158	M	48	Not known	2023-08-13	20:00:00	2023-08-14	03:30:00	2023-08-16	3	Agricultural activity	Left Upper Limb	Syndromic- Hemotoxic	Viper- hemotoxic	Immediate transfer to healthcare facility	Nil		Nil	Immediate transfer to healthcare facility	Family	blood investigations	Private Clinic	City Nursing Home	10	400ML 5% dextrose	05:45:00	0	0	0	Discharge with full recovery	Family members	Nil	Private hospital	Private hospital	Taluka Hospital	Private Referral centre	Nil	>120	Tar Road	4.5	8	Autorickshaw	Autorickshaw	Autorickshaw	Ambulance	Nil	1	No	None	None
159	M	51	Farmer	2023-08-15	19:30:00	2023-08-27	10:45:00	2023-09-05	10	Agricultural activity	Left Lower Limb	Syndromic- Hemotoxic	Viper- hemotoxic	Immediate transfer to healthcare facility	Nil	Nil	Nil	Immediate transfer to healthcare facility	Family	ASV	Private Hospital	Bapuji Hospital	10					OUTSIDE	Discharge with organ dysfunction	Family members	Nil	Private hospital	District hospital	Private hospital	Private Referral centre	Nil	50	Tar Road	24	35	Autorickshaw	Car	Car	Autorickshaw	Nil	0	Not Applicable	Not applicable	Not applicable
160	M	71	Farmer	2023-08-31	19:10:00	2023-08-31	20:22:00	2023-09-01	2	Walking - During night	Left Lower Limb	Syndromic- Non -venomous	Non-venomous	Tourniquet	Tourniquet	Family	Nil	Immediate transfer to healthcare facility	Family	Nil	Private Clinic		0	0	0	0	0	0	Leave Against Medical Advice (LAMA)	Family members	Tourniquet	Private clinic	Private Referral centre	Nil	Nil	Nil	15	Tar Road	1.5	5	Autorickshaw	Ambulance	Nil	Nil	Nil	1	No	None	None
161	F	50	Housewife	2023-09-02	19:30:00	2023-09-03	20:05:00	2023-09-04	2	Household chores	Right Lower Limb	Syndromic- Non -venomous	Non-venomous	Tourniquet	Tourniquet	Colleagues	Nil	Immediate transfer to healthcare facility	Family	ECG	Private Referral Centre	KMC	0	0	0	0	0	0	Discharge with full recovery	Colleagues	Tourniquet	Private Referral centre	Nil	Nil	Nil	Nil	45	Tar Road	23	30	Car	Nil	Nil	Nil	Nil	0	Not Applicable	Not applicable	Not applicable
162	F	30	Healthcare Professional	2023-09-07	21:00:00	2023-09-07	21:20:00	2023-09-09	3	Household chores	Left Upper Limb	photographic identification	Russell's Viper	Immediate transfer to healthcare facility	Nil	Nil	Nil	Immediate transfer to healthcare facility	Family	Nil	Private Referral Centre	Kasturba Medical College & Hospital	0	0	0	0	0	0	Discharge with full recovery	Family members	Nil	Private Referral centre	Nil	Nil	Nil	Nil	15	Tar Road	6	10	Car	Nil	Nil	Nil	Nil	0	Not Applicable	Not applicable	Not applicable
163	F	65	Housewife	2023-09-09	17:00:00	2023-09-10	00:45:00	2023-09-10	1	Not known	Right Lower Limb	Syndromic- Hemotoxic	Viper- hemotoxic	Immediate transfer to healthcare facility	Nil	Nil	Nil	Immediate transfer to healthcare facility	Family	Inj. TT , OPA	Taluka Hospital		10	400ml 5%dextrose	01:45:00	0	0	0	Leave Against Medical Advice (LAMA)	Family members	Nil	Taluka Hospital	Private Referral centre	Nil	Nil	Nil	>24 hours	Tar Road	15	20	Car	Car	Nil	Nil	Nil	0	Not Applicable	Not applicable	Not applicable
164	F	55	Housewife	2024-02-12	17:45:00	2024-02-12	18:40:00	2024-02-15	4	Gardening	Right Lower Limb	Photographic evidence	Russell's Viper	Tourniquet	Tourniquet	Patient	Nil	Immediate transfer to healthcare facility	Family	antibiotics, ranitidine, tab., serratiopeptidase, Diclofenc	Taluka Hospital	Government Hospital Honnavar	10	500ml NS		0	0	outside	Leave Against Medical Advice (LAMA)	Patient	Tourniquet	Taluka Hospital	Private Referral centre	Nil	Nil	Nil	45	Tar Road	30	45	Car	Car	Nil	Nil	Nil	0	Not Applicable	Not applicable	Not applicable
165	M	70	Retired	2024-02-29	21:45:00	2024-02-29	22:05:00	2024-03-02	3	Walking - During night	Left Lower Limb	photographic identification	Common Krait	Tourniquet	Tourniquet	Patient	Nil	Immediate transfer to healthcare facility	Family	Nil	Private Referral Centre	Kasturba Medical College & Hospital	10	400ml 55 dextrose	22:30:00	0	0	0	Discharge with full recovery	Family members	Tourniquet	Private Referral centre	Nil	Nil	Nil	Nil	15	Tar Road	1.5	5	Car	Nil	Nil	Nil	Nil	0	Not Applicable	Not applicable	Not applicable
166	M	21	Student	2024-03-04	08:15:00	2024-03-04	10:09:00	2024-03-04	1	Outside Residence	Right Lower Limb	Photographic evidence	Keelback	Immediate transfer to healthcare facility	Nil	Nil	Nil	Immediate transfer to healthcare facility	Family	Nil	Private Referral Centre	Kasturba Medical College & Hospital	0	0	0	0	0	0	OP - Discharge with full recovery	Colleagues	Nil	Private Referral centre	Nil	Nil	Nil	Nil	25	Tar Road	14	20	Car	Nil	Nil	Nil	Nil	0	Not Applicable	Not applicable	Not applicable
167	M	6	Student	2024-03-03	18:30:00	2024-03-04	01:00:00	2024-03-19	16	Playing - outdoors	Right Upper Limb	Dead/alive specimen brought to hospital	Spectacled Cobra	Tourniquet	Tourniquet	Family	Nil	Immediate transfer to healthcare facility	Family	ASV	Taluka Hospital	Government hospital	10			0	0	Outside	Discharge with full recovery	Family members	Tourniquet	Taluka Hospital	District hospital	Private Referral centre	Nil	Nil	45	Tar Road	30	40	Bike	Ambulance	Ambulance	Ambulance	Nil	1	Yes	Nurse	None
168	M	10	Student	2024-03-10	18:30:00	2024-03-10	08:00:00	2024-03-12	3	Playing - outdoors	Right Upper Limb	Syndromic- Non -venomous	Non-venomous	Tourniquet	Tourniquet	Family	Nil	Immediate transfer to healthcare facility	Family	Nil	Private Hospital	Gandhi hospital	5	0	0	0	0	0	Discharge with full recovery	Family members	Nil	Private hospital	Private Referral centre	Nil	Nil	Nil	15	Tar Road	3	5	Bike	Bike	Nil	Nil	Nil	0	Not Applicable	Not applicable	Not applicable
169	M	72	Retired	2024-03-30	13:30:00	2024-03-31	17:30:00	2024-04-03	4	Outside Residence	Left Lower Limb	Photographic evidence	Russell's Viper	Ayurvedic therapy	Ayurvedic therapy	Native healer	Nil	Immediate transfer to healthcare facility	Family	TT, atropine neostigmine, ASV	Private Hospital	TMA Pai	10			0	0	0	Death	Family members	Ayurvedic therapy ( black stone application0	Private hospital	Private Referral centre	Nil	Nil	Nil	23 hours	Tar Road	9	10	Car	Ambulance	Nil	Nil	Nil	1	Yes	Nurse	None
170	M	51	Farmer	2024-04-05	10:00:00	2024-04-05	14:00:00	2024-04-09	5	Agricultural activity	Left Lower Limb	Dead/alive specimen brought to hospital	Hump nosed Pit viper	Tourniquet	Tourniquet	Patient	Nil	Immediate transfer to healthcare facility	Family	ASV (1 vial)	Primary Health Centre		1		10:30:00	0	0	0	Discharge with full recovery	Patient	Tourniquet	PHC	Taluka Hospital	Private Referral centre	Nil	Nil	15	Tar Road	6	8	Bike	Ambulance	Ambulance	Nil	Nil	1	Yes	Nurse	None
171	M	63	Farmer	2024-04-10	19:00:00	2024-04-11	09:36:00	2024-04-13	3	Walking - During night	Right Lower Limb	Syndromic- Hemotoxic	Viper- hemotoxic	Tourniquet	Tourniquet	Family	Nil	Immediate transfer to healthcare facility	Family		Taluka Hospital		10	400ML 5%DEXTROSE	09:48:00	0	0	0	Discharge with disability	Patient	Tourniquet	Taluka Hospital	District hospital	Private Referral centre	Nil	Nil	60	Tar Road	30	40	Car	Ambulance	Ambulance	Nil	Nil	1	No	None	None
172	F	63	Housewife	2024-04-12	13:00:00	2024-04-12	16:50:00	2024-04-24	13	At residence- Not specified	Right Lower Limb	Syndromic - Neurotoxic	Spectacled Cobra	Tourniquet	Tourniquet	Patient	Nil	Immediate transfer to healthcare facility	Family	ASV, mechanical ventilation	Primary Health Centre	Byndoor Governemnet Hospital	10	400ml 5%dextrose	14:30:00	0	0	0	Discharge with full recovery	Patient	Tourniquet	Taluka Hospital	Taluka Hospital	Private Referral centre	Nil	Nil	15	Tar Road	1.5	5	Autorickshaw	Ambulance	Ambulance	Nil	Nil	1	Yes	Nurse	IV fluids
173	F	75	Housewife	2024-04-18	08:00:00	2024-04-18	11:00:00	2024-04-19	2	Outside Residence	Left Lower Limb	Photographic evidence	Hump nosed Pit viper	Tourniquet	Tourniquet	Patient	Nil	Immediate transfer to healthcare facility	Family	TT	Community Health Centre	Community Health centre	0	0	0	0	0	0	Discharge with full recovery	Family members	Nil	CHC	Private Referral centre	Nil	Nil	Nil	15	Tar Road	6	10	Car	Car	Nil	Nil	Nil	0	Not Applicable	Not applicable	Not applicable
174	M	44	Farmer	2024-04-19	09:30:00	2024-04-19	15:20:00	2024-04-23	5	Agricultural activity	Left Upper Limb	Photographic evidence	Hump nosed Pit viper	Tourniquet	Tourniquet	Patient	Nil	Immediate transfer to healthcare facility	Family	ASV, Hydrocort, avil	Primary Health Centre	PHC Siddapura	10	300ml NS	11:45:00	0	0	0	Discharge with full recovery	Patient	Tourniquet	PHC	Taluka Hospital	District hospital	Private Referral centre	Nil	20	Tar Road	3.5	5	Autorickshaw	Ambulance	Ambulance	Ambulance	Nil	1	Yes	Nurse	None
175	M	51	Farmer	2024-04-23	11:30:00	2024-04-23	15:15:00	2024-05-02	10	Snake handling/ Rescuing	Right Upper Limb	Syndromic- Historical evidence	Spectacled Cobra	Ayurvedic therapy	Ayurvedic therapy	Native healer	Nil	Immediate transfer to healthcare facility	Family	Nil	Private Referral Centre	Kasturba Medical College & Hospital	10	400ml 5%dextrose	15:40:00	0	0	0	Discharge with disability	Family members	Ayurvedic therapy	Private Referral centre	Nil	Nil	Nil	Nil	>4 hours	Tar Road	28	40	Ambulance	Nil	Nil	Nil	Nil	1	Yes	Nurse	None
176	M	44	Farmer	2023-05-16	09:45:00	2024-05-16	15:30:00	2024-05-18	3	Gardening	Right Upper Limb	photographic identification	Malabar Pit Viper	Bloodletting	Bloodletting	Patient	Nil	Immediate transfer to healthcare facility	Family	TT, Tranexa , Diclofenac, ASV	Primary Health Centre	Kamardi PHC	3		11:00:00	0	0	0	Discharge Against Medical Advice (DAMA)	Patient	Squeezing	PHC	Taluka Hospital	Private Referral centre	Nil	Nil	45	Tar Road	8	15	Car	Car	Ambulance	Nil	Nil	1	No	None	IV fluids
177	M	49	Farmer	2024-05-28	12:15:00	2024-05-28	13:15:00	2024-05-30	3	Agricultural activity	Right Lower Limb	Syndromic- Non -venomous	Non-venomous	Tourniquet	Tourniquet	Patient	Nil	Immediate transfer to healthcare facility	Family	Nil	Private Referral Centre	Kasturba Medical College & Hospital	0	0	0	0	0	0	Discharge with full recovery	Patient	Tourniquet	Private Referral centre	Nil	Nil	Nil	Nil	20	Tar Road	5	10	Bike	Car	Nil	Nil	Nil	0	Not Applicable	Not applicable	Not applicable
178	F	53	Housewife	2024-06-05	16:30:00	2024-06-05	18:00:00	2024-06-08	4	Gardening	Left Lower Limb	Syndromic- Non -venomous	Non-venomous	Tourniquet	Tourniquet	Patient	Nil	Immediate transfer to healthcare facility	Family	inj. TT , IVF DNS	Private Hospital	Gandhi Hospital	0	0		0	0	0	Discharge with full recovery	Patient	Tourniquet+ Reassurance	Private hospital	District hospital	Private Referral centre	Nil	Nil	10	Tar Road	0.8	3	Autorickshaw	Autorickshaw	Ambulance	Nil	Nil	1	No	None	None
179	M	37	Farmer	2023-09-14	22:30:00	2023-09-16	16:00:00	2023-09-27	12	Walking in the fields	Left Lower Limb	Syndromic- Hemotoxic	Russell's Viper	Tourniquet				Immediate transfer to healthcare facility	Family	Fasciotomy, ASV	Primary Health Centre	Maxx hospital	15			0	0	outside	Discharge with disability	Patient	Tourniquet	PHC	District hospital	Private Referral centre	Nil	Nil	15	Tar Road	2	5	Car	Ambulance	Ambulance	Nil	Nil	1	Yes	Nurse	None
180	F	23	Healthcare Professional	2023-09-16	19:30:00	2023-09-16	23:00:00	2023-09-20	5	Walking - During night	Left Lower Limb	Photographic evidence	Russell's Viper	Tourniquet	Tourniquet	Patient	Nil	Immediate transfer to healthcare facility	Family	ASV, Analgesia, Oxygen via Nasal prongs	Private Hospital	Chinmayi hospital	4			0	1	outside	Discharge with full recovery	Patient	Tourniquet	Private hospital	Private Referral centre	Nil	Nil	Nil	45	Tar Road	30	35	Car	Ambulance	Nil	Nil	Nil	1	No	None	None
181	M	46	Government service	2023-09-19	20:30:00	2023-09-19	23:00:00	2023-09-20	2	Walking - During night	Right Lower Limb	Dead/alive specimen brought to hospital	Wolf snake	Tourniquet	Tourniquet	Colleagues	Nil	Immediate transfer to healthcare facility	Family	blood investigations	Primary Health Centre	PHC Hebri	0	0	0	0	0	0	Leave Against Medical Advice (LAMA)	Colleagues	Nil	PHC	Private Referral centre	Nil	Nil	Nil	30	Tar Road	2	5	Car	Car	Nil	Nil	Nil	0	Not Applicable	Not applicable	Not applicable
182	F	52	Housewife	2023-09-21	18:30:00	2023-09-21	19:40:00	2023-09-27	7	Agricultural activity	Left Lower Limb	Syndromic- Hemotoxic	Viper- hemotoxic	Tourniquet				Immediate transfer to healthcare facility	Family	WBCT	Private Hospital	Jeevan Jyothi healthcare facility & diagnostics labs	10	400ml 5% dextrose	20:20:00	0	0	0	Discharge with full recovery	Patient	Tourniquet	Private hospital	Private Referral centre	Nil	Nil	Nil	25	Tar Road	15	15	Car	Car	Nil	Nil	Nil	0	Not Applicable	Not applicable	Not applicable
183	F	60	Housewife	2023-09-23	21:00:00	2023-09-25	09:25:00	2023-10-02	8	Outside Residence	Left Upper Limb	Dead/alive specimen brought to hospital	Viper- hemotoxic	Tourniquet	Tourniquet	Patient	Nil	Immediate transfer to healthcare facility	Family	ASV	Private Hospital	Vinay Hospital	10	400ML 5% dextrose	23:30:00	0	0	0	Discharge with full recovery	Patient	Tourniquet	Private hospital	Private Referral centre	Nil	Nil	Nil	60	Tar Road	24	30	Car	Ambulance	Nil	Nil	Nil	1	Yes	Nurse	IVF + Oxygen
184	M	58	Retired	2023-09-26	19:30:00	2023-09-26	20:05:00	2023-09-26	1	Outside Residence	Right Upper Limb	Dead/alive specimen brought to hospital	Indian Rock Python	Immediate transfer to healthcare facility	Nil	Nil	Nil	Immediate transfer to healthcare facility	Family	Nil	Private Referral Centre	KMC	0	0	0	0	0	0	Leave Against Medical Advice (LAMA)	Family members	Nil	Private Referral centre	Nil	Nil	Nil	Nil	20	Tar Road	4	10	Car	Nil	Nil	Nil	Nil	0	Not Applicable	Not applicable	Not applicable
185	M	66	Business	2023-09-26	06:30:00	2023-09-26	23:10:00	2023-10-03	8	Sleeping at residence	Right Upper Limb	photographic identification	Common Krait	Tourniquet	Tourniquet	Patient	Nil	Immediate transfer to healthcare facility	Family	Nil	Taluka Hospital	Govt Hospital Karkala	10	400ml 5%dextrose	13:30:00	0	0	0	Discharge with full recovery	Patient	Tourniquet	Taluka Hospital	Private Referral centre	Nil	Nil	Nil	30	Tar Road	15	20	Car	Ambulance	Nil	Nil	Nil	1	Yes	Nurse	IV fluids
186	M	23	Private Job	2023-09-28	13:40:00	2023-09-28	13:55:00	2023-09-30	3	Snake handling/ Rescuing	Left Upper Limb	Photographic evidence	Russell's Viper	Tourniquet	Tourniquet	Patient	Nil	Immediate transfer to healthcare facility	Family	Nil	Private Referral Centre	KMC	10	400ML 55 dextrose	14:40:00	0	0	0	Discharge with full recovery	Patient	Tourniquet	Private Referral centre	Nil	Nil	Nil	Nil	15	Tar Road	3	5	Car	Nil	Nil	Nil	Nil	0	Not Applicable	Not applicable	Not applicable
187	F	43	Farmer	2023-09-28	14:30:00	2023-09-29	17:40:00	2023-10-06	8	Agricultural activity	Left Lower Limb	photographic identification	Russell's Viper	Tourniquet	Tourniquet	Patient	Nil	Immediate transfer to healthcare facility	Family	ASV	Private Hospital	Sai Hospital	10		14:30:00		0	oustide	Discharge with full recovery	Patient	Tourniquet	Private hospital	District hospital	Private Referral centre	Nil	Nil	15	Tar Road	3	5	Car	Ambulance	Car	Nil	Nil	1	No	None	None
188	M	60	Farmer	2023-09-23	14:30:00	2023-09-29	18:40:00	2023-10-04	6	Walking - During day	Right Lower Limb	Syndromic - Neurotoxic	Neurotoxic	Immediate transfer to healthcare facility	Nil	Nil	Nil	Immediate transfer to healthcare facility	Family	ASV	Primary Health Centre	PHC	10			0	0	OUTSIDE	Discharge with disability	Family members	Nil	PHC	Private Referral centre	Nil	Nil	Nil	90	Tar Road	20	30	Car	Ambulance	Nil	Nil	Nil	1	No	None	None
189	M	11	Student	2023-12-30	20:30:00	2023-12-30	21:00:00	2024-01-02	4	Walking - During night	Right Lower Limb	Syndromic- Cytotoxic	Unknown Snake	Tourniquet	Tourniquet	Family	Nil	Immediate transfer to healthcare facility	Family	Nil	Private Referral Centre	KMC	5	200ml NS	13:30:00	0	1	31/12/2023	Discharge with full recovery	Family members	Tourniquet	Private Referral centre	Nil	Nil	Nil	Nil	15	Tar Road	4	5	Car	Nil	Nil	Nil	Nil	0	Not Applicable	Not applicable	Not applicable
190	M	47	Farmer	2023-12-30	19:00:00	2023-12-30	21:00:00	2024-01-02	4	Walking - During night	Right Lower Limb	Dead/alive specimen brought to hospital	Russell's Viper	Tourniquet	Tourniquet	Patient	Nil	Immediate transfer to healthcare facility	Patient	Nil	Private Referral Centre	KMC	10	500ml NS	04:10:00	0	0	31/12/2023	Discharge with full recovery	Patient	Tourniquet	Private Referral centre	Nil	Nil	Nil	Nil	30	Tar Road	13	20	Bike	Car	Nil	Nil	Nil	0	Not Applicable	Not applicable	Not applicable
191	F	52	Housewife	2023-12-31	18:00:00	2023-12-31	18:35:00	2024-01-08	9	Agricultural activity	Right Lower Limb	Syndromic- Hemotoxic	Russell's Viper	Tourniquet	Tourniquet								10	400ml 5% dextrose	22:15:00	0	0	0	Discharge with full recovery	Patient	Tourniquet	Private Referral centre	Nil	Nil	Nil	Nil	30	Tar Road	20	25	Car	Nil	Nil	Nil	Nil	0	Not Applicable	Not applicable	Not applicable
192	M	38	Construction worker	2024-01-02	17:30:00	2024-01-02	18:02:00	2024-01-04	3	Urinating in open space	Left Upper Limb	photographic identification	Common Krait	Tourniquet + Traditinal home remedies	Tourniquet	Patient	Chilly+ turmeric powder	Immediate transfer to healthcare facility	Family	Nil			0	0	0	0	0	0	Discharge with full recovery	Family members	Tourniquet	Private Referral centre	Nil	Nil	Nil	Nil	>90	Tar Road	20	30	Car	Nil	Nil	Nil	Nil	0	Not Applicable	Not applicable	Not applicable
193	M	39	Farmer	2023-10-02	16:00:00	2023-10-05	17:45:00	2023-10-13	9	Agricultural activity	Right Lower Limb	Syndromic- Hemotoxic	Russell's Viper	Ayurvedic therapy	Ayurvedic therapy	Native healer	Nil	Immediate transfer to healthcare facility	Family	ASV	Taluka Hospital							oUTSIDE	Discharge with full recovery	Family members	Native traetment	Taluka Hospital	Private Referral centre	Nil	Nil	Nil	6 hours	Tar Road	8	10	Car	Ambulance	Nil	Nil	Nil	1	No	None	None
194	M	63	Private Job	2023-10-07	12:10:00	2023-10-07	13:15:00	2023-10-07	1	Walking - During day	Left Lower Limb	Photographic evidence	Hump nosed Pit viper	Tourniquet + Traditinal home remedies + Incision	Tourniquet	Patient	incision,turmeric	Immediate transfer to healthcare facility	Family	Nil	Primary Health Centre		0	0	0	0	0	0	Leave Against Medical Advice (LAMA)	Family members	Tourniquet + Incision + Turmeric	PHC	Private Referral centre	Nil	Nil	Nil	3	Tar Road	3	5	Car	Ambulance	Nil	Nil	Nil	1	Yes	None	None
195	M	65	Daily Wage Worker	16.20.2023	17:00:00	2023-10-16	17:25:00	2023-10-25	10	Outside Residence	Left Lower Limb	Dead/alive specimen brought to hospital	Spectacled Cobra	Tourniquet	Tourniquet	Patient	Nil	Immediate transfer to healthcare facility	Family	Nil	Private Referral Centre	KMC	0	0	0	0	0	0	Discharge with full recovery	Patient	Tourniquet	Private Referral centre	Nil	Nil	Nil	Nil	30	Tar Road	15	20	Autorickshaw	Nil	Nil	Nil	Nil	0	Not Applicable	Not applicable	Not applicable
196	M	35	Private Job	2023-10-19	20:30:00	2023-10-19	21:00:00	2023-11-16	29	Walking - During night	right lower	Syndromic- Hemotoxic	Viper- hemotoxic	Tourniquet	Tourniquet	Family	Nil	Immediate transfer to healthcare facility	Family	Nil	Private Referral Centre	KMC	10	400ml 5% dextrose	15:30:00	0	0	20/10/2023	Discharge with full recovery	Family members	Tourniquet	Private Referral centre	Nil	Nil	Nil	Nil	20	Tar Road	8	10	Car	Nil	Nil	Nil	Nil	0	Not Applicable	Not applicable	Not applicable
197	M	55	Daily Wage Worker	2023-10-21	19:30:00	2023-10-20	00:00:00	2023-10-25	6	Agricultural activity	Right Upper Limb	Photographic evidence	Common Krait	Immediate transfer to healthcare facility	Nil	Nil	Nil	Immediate transfer to healthcare facility	Family	ASV			10					OUTSIDE	Discharge with full recovery	Family members	Ayurvedic therpay	Private clinic	Private Referral centre	Nil	Nil	Nil	>1hour	Tar Road	3	5	Autorickshaw	Autorickshaw	Nil	Nil	Nil	0	Not Applicable	Not applicable	Not applicable
198	M	25	Driver	2023-10-26	07:00:00	2023-10-28	23:45:00	2023-11-11	15	Agricultural activity	Left Lower Limb	photographic identification	Russell's Viper	Tourniquet	Tourniquet	Patient	Nil	Immediate transfer to healthcare facility	Family	Nil	Primary Health Centre	PHC						OUTSIDE	Discharge with full recovery	Patient	Tourniquet	PHC	Taluka Hospital	District hospital	Private Referral centre	Nil	30	Tar Road	4.5	8	Autorickshaw	Ambulance	Ambulance	Ambulance	Nil	1	No	None	IV fluids
199	M	73	Housewife	2023-11-16	10:00:00	2023-11-16	16:00:00	2023-12-07	22	Agricultural activity	Left Upper Limb	Syndromic- Hemotoxic	Viper- hemotoxic	Traditional remedies	Traditional remedies	Family	Nil	Immediate transfer to healthcare facility	Family	nil	Private Referral Centre	Kasturba Medical College & Hospital	0	0	0	0	0	0	Death	Family members	Traditional Home remedies	Private Referral centre	Nil	Nil	Nil	Nil	48hours	Tar Road	21	30	Autorickshaw	Nil	Nil	Nil	Nil	0	Not Applicable	Not applicable	Not applicable
200	M	59	Daily Wage Worker	2023-11-26	13:50:00	2023-11-26	16:35:00	2023-11-30	5	Agricultural activity	Left Upper Limb	photographic identification	Common Krait	Tourniquet	Tourniquet	Patient	Nil	Immediate transfer to healthcare facility	Family	TT, Avil	Taluka Hospital	Government Hospital	10	400ml 5% dextrose	17:15:00	0	1	0	Discharge with full recovery	Patient	Tourniquet	Taluka Hospital	District hospital	Private Referral centre	Nil	Nil	20	Tar Road	6	8	Car	Ambulance	Ambulance	Nil	Nil	1	No	None	None
201	M	5	Child	2023-11-30	12:30:00	2023-11-30	15:57:00	2023-12-11	12	Playing - outdoors	Left Upper Limb	Photographic evidence	Hump nosed Pit viper	Immediate transfer to healthcare facility	Nil	Nil	Nil	Immediate transfer to healthcare facility	Family	Nil	Private Hospital	Sridevi Hospital	20					PEDS	Discharge with full recovery	Family members	Immediate transfer to healthcare facility	Private hospital	Private Referral centre	Nil	Nil	Nil	60	Tar Road	45	50	Autorickshaw	Ambulance	Nil	Nil	Nil	1	No	None	None
202	F	36	Housewife	04.12.203	10:45:00	2023-12-04	13:20:00	2023-12-09	6	Cleaning Drainage	Left Upper Limb	Photographic evidence	Spectacled Cobra	Tourniquet	Tourniquet	Patient	Nil	Immediate transfer to healthcare facility	Family	ASV,atropine, hydrocort, neostigmine	Private Hospital	Sridevi hospital	10					outside	Discharge with full recovery	Patient	Tourniquet	Private hospital	Private Referral centre	Nil	Nil	Nil	20	Tar Road	8	10	Car	Autorickshaw	Nil	Nil	Nil	0	Not Applicable	Not applicable	Not applicable
203	M	60	Housekeeping Staff	2023-12-05	10:00:00	2023-12-05	10:45:00	2023-12-07	3	Construction/ Industrial work work	Right Upper Limb	Syndromic- Non -venomous	Non-venomous	Tourniquet	Nil	Nil	Nil			Nil	Private Referral Centre	KMC	0	0	0	0	0	0	Discharge with full recovery	Patient	Tourniquet	Private Referral centre	Nil	Nil	Nil	Nil	10	Tar Road	4	7	Bike	Nil	Nil	Nil	Nil	0	Not Applicable	Not applicable	Not applicable
204	F	39	Daily Wage Worker	2023-12-13	15:30:00	2023-12-13	15:40:00	2023-12-13	1	Agricultural activity	Left Lower Limb	Syndromic- Cytotoxic	Unknown Snake	Immediate transfer to healthcare facility	Nil	Nil	Nil	Immediate transfer to healthcare facility	Family	Nil	Private Referral Centre	KMC	0	0	0	0	0	0	Leave Against Medical Advice (LAMA)	Colleagues	Immediate transfer to healthcare facility	District hospital	Private Referral centre	Nil	Nil	Nil	30	Tar Road	12	20	Autorickshaw	Ambulance	Nil	Nil	Nil	1	No	None	None
205	F	45	Housewife	2023-12-20	16:00:00	2023-12-20	16:40:00	2023-12-20	1	Agricultural activity	Right Upper Limb	Syndromic- Non -venomous	Non-venomous	Immediate transfer to healthcare facility	Nil	Nil	Nil	Immediate transfer to healthcare facility	Family	Nil	Private Referral Centre	KMC	0	0	0	0	0	0	Leave Against Medical Advice (LAMA)	Patient	Immediate transfer to healthcare facility	Private Referral centre	Nil	Nil	Nil	Nil	30	Tar Road	22	25	Autorickshaw	Nil	Nil	Nil	Nil	0	Not Applicable	Not applicable	Not applicable
206	M	53	Farmer	2024-01-11	18:30:00	2024-01-11	19:55:00	2024-01-12	2	Agricultural activity	Left Lower Limb	Syndromic- Non -venomous	Non-venomous	Immediate transfer to healthcare facility	Nil	Nil	Nil	Immediate transfer to healthcare facility	Family	Nil	Private Referral Centre	Kasturba Medical College & Hospital	0	0	0	0	0	0	Discharge with full recovery	Family members	Immediate transfer to healthcare facility	Private Referral centre	Nil	Nil	Nil	Nil	30	Tar Road	5	10	Car	Nil	Nil	Nil	Nil	0	Not Applicable	Not applicable	Not applicable
207	F	39	Housewife	2024-01-27	09:30:00	2024-01-27	19:35:00	2024-02-02	7	Agricultural activity	Left Upper Limb	Dead/alive specimen brought to hospital	Hump nosed Pit viper	Immediate transfer to healthcare facility	Nil	Nil	Nil	Immediate transfer to healthcare facility	Family	Nil	Taluka Hospital	Government Hospital	10					OUTSIDE	Discharge with full recovery	Family members	Immediate transfer to healthcare facility	Taluka Hospital	Private Referral centre	Nil	Nil	Nil	1 hour	Tar Road			Bike	Ambulance	Nil	Nil	Nil	1	No	None	None
208	F	46	Housekeeping Staff	2024-01-29	19:30:00	2024-01-29	19:50:00	2024-02-05	8	Outside Residence	Left Lower Limb	Photographic evidence	Spectacled Cobra	Tourniquet	Tourniquet	Patient	Nil	Immediate transfer to healthcare facility	Family	Nil	Private Referral Centre	Kasturba Medical College & Hospital	10	400ml 5% dextrose	21:15:00	0	0	0	Discharge with full recovery	Patient	Tourniquet	Private Referral centre	Nil	Nil	Nil	Nil	20	Tar Road	9	10	Autorickshaw	Nil	Nil	Nil	Nil	0	Not Applicable	Not applicable	Not applicable
209	F	66	Daily Wage Worker	2024-02-09	05:30:00	2024-02-09	12:40:00	2024-02-14	6	Outside Residence	Left Lower Limb	Dead/alive specimen brought to hospital	Hump nosed Pit viper	Tourniquet	Tourniquet	Patient	Nil	Immediate transfer to healthcare facility	Family	ASV, adrenaline,avil, hydrocort	Private Hospital		not documneted				1	outside	Discharge with full recovery	Patient	Tourniquet	Private hospital	District hospital	Private Referral centre	Nil	Nil	30	Tar Road	24	25	Autorickshaw	Ambulance	Ambulance	Nil	Nil	1	No	Nurse	IV fluids
210	M	20	Daily Wage Worker	2024-05-09	11:55:00	2024-05-09	22:10:00	2024-05-14	6	Agricultural activity	Right Upper Limb	photographic identification	Malabar Pit Viper	Tourniquet	Tourniquet	Patient	Nil	Immediate transfer to healthcare facility	Family	ASV, TT	Primary Health Centre	Kattehaklu PHC	1	100ml NS	14:30:00	0	0	0	Discharge with full recovery	Family members	Tourniquet	PHC	Taluka Hospital	Private Referral centre	Nil	Nil	20	Tar Road	2025-05-06	10	Bike	Ambulance	Ambulance	Nil	Nil	1	No	None	None
211	M	68	Farmer	2024-05-11	09:00:00	2024-05-12	04:40:00	2024-05-31	20	Agricultural activity	Right Lower Limb	photographic identification	Russell's Viper	Tourniquet + Ayurvedic therapy	Ayurvedic therapy	Native healer	Tourniquet	Reassurance	Family	ASV	Taluka Hospital	Tarikere Government Hospital	20				0	OUTSIDE	Discharge with disability	Patient	Ayurvedic therapy ( Native)	Taluka Hospital	District hospital	Private Referral centre	Nil	Nil	25 hours	Tar Road	16	15	Bike	Car	Ambulance	Ambulance	Nil	1	No	None	None
212	M	46	Retired	2024-05-20	19:45:00	2024-05-20	20:30:00	2024-05-22	3	Outside Residence	Right Lower Limb	Dead/alive specimen brought to hospital	Hump nosed Pit viper	Tourniquet	Tourniquet	Patient	Nil	Immediate transfer to healthcare facility	General Public	Nil	Private Referral Centre	Kasturba Medical College & Hospital	0	0	0	0	0	0	Discharge with full recovery	Patient	Tourniquet	Private Referral centre	Nil	Nil	Nil	Nil	45	Tar Road	2.5		Car	Nil	Nil	Nil	Nil	0	Not Applicable	Not applicable	Not applicable
213	M	52	Watchmaker & Snake rescuer	2024-05-23	15:30:00	2024-05-23	17:00:00	2024-05-29	7	Agricultural activity	Left Upper Limb	Syndromic- Historical evidence	Spectacled Cobra	Tourniquet + Traditinal home remedies	Tourniquet	Patient	Neems leaves , squeezing	Immediate transfer to healthcare facility	General Public	Nil	Private Referral Centre	Kasturba Medical College & Hospital	10	500ml 5% dextrose	17:30:00	0	0	0	Discharge Against Medical Advice (DAMA)	General Public	Tourniquet+ traditional remedies	Private Referral centre	Nil	Nil	Nil	Nil	45	Tar Road	15	30	Bike	Nil	Nil	Nil	Nil	0	Not Applicable	Not applicable	Not applicable
214	M	43	Security	2024-05-27	13:45:00	2024-05-27	14:20:00	2024-05-27	1	Snake handling/ Rescuing	Left Lower Limb	Photographic evidence	Vine Snake	Tourniquet	Tourniquet	Colleagues	Nil	Immediate transfer to healthcare facility	Family	Nil	Private Referral Centre	Kasturba Medical College & Hospital	0	0	0	0	0	0	Leave Against Medical Advice (LAMA)	Colleagues	Tourniquet	Private Referral centre	Nil	Nil	Nil	Nil	35	Tar Road	1	2	Car	Nil	Nil	Nil	Nil	0	Not Applicable	Not applicable	Not applicable
215	M	38	Driver	2024-06-03	10:15:00	2024-06-03	01:30:00	2024-06-03	1	Boarding/Riding vehicle	Left Lower Limb	Photographic evidence	Hump nosed Pit viper	Tourniquet	Tourniquet	Patient	Nil	Immediate transfer to healthcare facility	Family	Inj. TT	Taluka Hospital	Yellapura Taluq Hospital	0	0	0	0	0	0	Leave Against Medical Advice (LAMA)	Colleagues	Tourniquet	Taluka Hospital	Private Referral centre	Nil	Nil	Nil	25	Tar Road	Not known		Truck	Truck	Nil	Nil	Nil	0	Not Applicable	Not applicable	Not applicable
216	M	54	Private Job	2024-06-06	22:30:00	2024-06-06	23:05:00	2024-06-09	4	At residence- Not specified	Right Lower Limb	Syndromic- Hemotoxic	Viper- hemotoxic	Tourniquet	Tourniquet	Patient	Nil	Immediate transfer to healthcare facility	Family	Nil	Private Referral Centre	Kasturba Medical College & Hospital	10	400ml 5% dextrose	01:20:00	0	0	0	Discharge with full recovery	Patient	Tourniquet	Private Referral centre	Nil	Nil	Nil	Nil	15	Tar Road	8	10	Bike	Nil	Nil	Nil	Nil	0	Not Applicable	Not applicable	Not applicable
217	F	19	Student	2024-06-11	20:30:00	2024-06-11	20:55:00	2024-06-13	3	Walking - During night	Right Lower Limb	Syndromic- Non -venomous	Non-venomous	Tourniquet	Tourniquet	Family	Nil	Immediate transfer to healthcare facility	Family	Nil	Private Referral Centre	Kasturba Medical College	0	0	0	0	0	0	Discharge with full recovery	Colleagues	Tourniquet + Limb elevation	Private Referral centre	Nil	Nil	Nil	Nil	25	Tar Road	12	20	Car	Nil	Nil	Nil	Nil	0	Not Applicable	Not applicable	Not applicable
218	M	52	Farmer	2024-06-13	07:30:00	2024-06-08	08:25:00	2024-06-13	6	Agricultural activity	Right Lower Limb	Photographic evidence	Russell's Viper	Tourniquet	Tourniquet	Family	Nil	Immediate transfer to healthcare facility	Family	ASV	Private Hospital	Metro hospital	45			0	0	OUTSIDE	OP Discharge with full recovery	Patient	Tourniquet	Private hospital	Private Referral centre	Nil	Nil	Nil	85	Tar Road	30	45	Car	Car	Nil	Nil	Nil	0	Not Applicable	Not applicable	Not applicable
219	M	36	Driver	2024-06-14	22:30:00	2024-06-14	00:02:00	2024-06-15	2	Boarding/Riding vehicle	Left Lower Limb	Photographic evidence	Indian Rock Python	Tourniquet	Tourniquet	Colleagues	Nil	Immediate transfer to healthcare facility	Family	Inj. TT	Private Hospital	NITTE Gajria Hospital	0	0	0	0	0	0	OP Discharge with full recovery	Patient	Tourniquet	Private hospital	Private Referral centre	Nil	Nil	Nil	15	Tar Road	1.5	5	Car	Car	Nil	Nil	Nil	0	Not Applicable	Not applicable	Not applicable
220	M	55	Fisherman & Snake Rescuer	2024-06-19	13:30:00	2024-06-19	14:00:00	2024-06-21	3	Snake handling/ Rescuing	Left Upper Limb	Dead/alive specimen brought to hospital	Spectacled Cobra	Tourniquet	Tourniquet	Patient	Nil	Immediate transfer to healthcare facility	Family	Nil	Private Referral Centre	Kasturba Medical College	12	500ml 5%dextrose	14:30:00	0	0	0	Discharge with full recovery	Colleagues	Tourniquet	Private Referral centre	Nil	Nil	Nil	Nil	30	Tar Road	8	15	Autorickshaw	Nil	Nil	Nil	Nil	0	Not Applicable	Not applicable	Not applicable
221	M	53	Carpenter	2024-07-01	05:30:00	2024-07-01	11:30:00	2024-07-03	3	Gardening	Left Lower Limb	photographic identification	Hump nosed Pit viper	Tourniquet + Ayurvedic therapy	Tourniquet	Native healer	Ayurvedic therapy	Immediate transfer to healthcare facility	Family	Inj. TT, Inj. Dexa, ASV	District Hospital	District Hospital	10	500ML NS	12:45:00	0	1	outside at Govt hospital	Discharge Against Medical Advice (DAMA)	Patient	Ayurvedic therapy	Taluka Hospital	Private hospital	Private Referral centre	Nil	Nil	>5 hour	Tar Road	3	10	Bike	Ambulance	Ambulance	Nil	Nil	1	No	None	None
222	F	57	Housewife	2024-07-06	17:30:00	2024-07-09	19:50:00	2024-07-22	14	Agricultural activity	Right Lower Limb	Syndromic- Historical evidence	Hump nosed Pit viper	Tourniquet	Tourniquet	Family		Immediate transfer to healthcare facility	Family	ASV, Antibiotics, Ranitidine			25				0	outside	Discharge with full recovery	Patient	Tourniquet	Taluka Hospital	Private Referral centre	Nil	Nil	Nil	25	Tar Road	9	15	Autorickshaw	Ambulance	Nil	Nil	Nil	1	No	None	None
223	M	38	Daily Wage Worker	2024-07-23	19:30:00	2024-07-23	20:15:00	2024-07-26	4	Chasing Dog	Right Lower Limb	Dead/alive specimen brought to hospital	Hump nosed Pit viper	Tourniquet + Ayurvedic therapy	Tourniquet	Patient	Ayurvedic medicine	Immediate transfer to healthcare facility	Family	Nil	Private Referral Centre	KMC	0	0	0	0	0	0	Discharge with full recovery	Patient	Ayurvedic therapy	Private Referral centre	Nil	Nil	Nil	Nil	45	Tar Road	9	15	Bike	Car	Nil	Nil	Nil	0	Not Applicable	Not applicable	Not applicable
224	M	26	Private Job	2022-08-25	12.30 pm	2022-08-25	12.55 pm	2022-08-26	2	Walking - During day	Left Lower Limb	Photographic evidence	Rat snake	Immediate transfer to healthcare facility	Nil	Nil	Nil	Immediate transfer to healthcare facility	Family	Nil	Private Clinic		0				0	0	Discharge with full recovery	Patient	Nil	Private clinic	Private Referral centre	Nil	Nil	Nil	5	Tar Road	1	2	Bike	Bike	Nil	Nil	Nil	0	Not Applicable	Not applicable	Not applicable
225	F	30	Housewife	2022-09-23	5.15 pm	2022-09-23	19:00:00	2022-09-26	4	Walking - During day	Right Upper Limb	photographic identification	Common Krait	Tourniquet	Tourniquet	Patient	Nil	Immediate transfer to healthcare facility	Family	Nil	Private Referral Centre	KMC	6			0	1	med	Discharge with full recovery	Patient	Tourniquet	Private Referral centre	Nil	Nil	Nil	Nil	20	Tar Road	11	15	Autorickshaw	Nil	Nil	Nil	Nil	0	Not Applicable	Not applicable	Not applicable
226	F	75	Housewife	2022-10-22	17:30:00	2022-10-23	10.40pm	2022-10-29	7	Agricultural activity	Right Upper Limb	photographic identification	Russell's Viper	Immediate transfer to healthcare facility	Nil	Nil	Nil	Immediate transfer to healthcare facility	Family	Nil	Taluka Hospital	Government hospital	10	5% dextrose	11:45:00		0	0	Discharge Against Medical Advice (DAMA)	Patient	Nil	Taluka Hospital	Private Referral centre	Nil	Nil	Nil	20	Tar Road	13	15	Car	Ambulance	Nil	Nil	Nil	1	No	None	None
227	M	11	Child	2022-11-16	22:30:00	2022-11-16	23:30:00	2022-11-17	2	At residence- Not specified		Syndromic- Non -venomous	Non-venomous	Tourniquet	Tourniquet	Family	Nil	Immediate transfer to healthcare facility	Family	Nil	Taluka Hospital	Governement Hospital	5			0	0	peds	Discharge with full recovery	Family members	Nil	Taluka Hospital	Private Referral centre	Nil	Nil	Nil	20	Tar Road	16	15	Car	Ambulance	Nil	Nil	Nil	1	No	None	None
228	M	13	Child	2022-12-04	09:50:00	2022-12-04	10:25:00	2022-12-05	2	Playing - outdoors	Left Upper Limb	Syndromic- Non -venomous	Non-venomous	Immediate transfer to healthcare facility	Nil	Nil	Nil	Immediate transfer to healthcare facility	Family	Nil	Private Referral Centre	KMC	0	0	0	0	0	0	Discharge with full recovery	Family members	Nil	Private Referral centre	Nil	Nil	Nil	Nil	5	Tar Road	0.8	2	Car	Nil	Nil	Nil	Nil	0	Not Applicable	Not applicable	Not applicable
229	M	12	Child	2023-01-21	18:30:00	2023-01-21	19:35:00	2023-01-27	7	Playing - outdoors	Left Lower Limb	Syndromic- Hemotoxic	Viper- hemotoxic	Tourniquet	Tourniquet	Family	Nil	Immediate transfer to healthcare facility	Family	Nil							1	in hospital	Discharge Against Medical Advice (DAMA)	Family members	Tourniquet	Private Referral centre	Nil	Nil	Nil	Nil	60	Tar Road	9	15	Ambulance	Nil	Nil	Nil	Nil	1	No	None	None
230	M	63	Housekeeping	2023-02-15	19:30:00	2023-02-15	22:30:00	2023-02-20	6	At residence- Not specified	Right Lower Limb	Syndromic- Non -venomous	Non-venomous	Tourniquet				Immediate transfer to healthcare facility	Family	Nil	District Hospital	Distritc Hospital	0	0	0	0	0	0	Discharge with full recovery	Family members	Tourniquet	District hospital	Private Referral centre	Nil	Nil	Nil	20	Tar Road	10	15	Autorickshaw	Ambulance	Nil	Nil	Nil	1	Yes	Nurse	None
231	M	1.3	Child	2023-04-04	9.45 AM	2023-04-04	10.05 AM	2023-04-06	3	Playing - outdoors	Right Lower Limb	photographic identification	Russell's Viper	Ayurvedic therapy	Ayurvedic therapy	Native healer	nothing given	Immediate transfer to healthcare facility	Family	Nil	Private Referral Centre	KMC	5	50ml NS		0	0	0	Discharge with full recovery	Family members	Ayurvedic therapy	Private Referral centre	Nil	Nil	Nil	Nil	20	Tar Road	12	15	Car	Car	Nil	Nil	Nil	0	Not Applicable	Not applicable	Not applicable
232	M	59	Farmer	2023-06-10	16:30:00	2023-06-12	20:45:00	2023-07-01	20	Agricultural activity	Right Lower Limb	Syndromic- Hemotoxic	Viper- hemotoxic	Immediate transfer to healthcare facility				Immediate transfer to healthcare facility	Family	Nil								outside	Discharge with full recovery	Family members	Nil	Private hospital	Private Referral centre	Nil	Nil	Nil	45	Tar Road	30	40	Car	Car	Nil	Nil	Nil	0	Not Applicable	Not applicable	Not applicable
233	M	51	Private Job	2023-11-20	20:30:00	2023-11-20	20:40:00	2023-11-30	11	Walking - During night	Left Lower Limb	Syndromic- Hemotoxic	Viper- hemotoxic	Tourniquet	Tourniquet	Family	Nil	Immediate transfer to healthcare facility	Family	Nil	Private Referral Centre	Kasturba Medical College & Hospital	0	0	0	0	0	0	Discharge with full recovery	Family members	Tourniquet	Private Referral centre	Nil	Nil	Nil	Nil	50	Tar Road	35	40	Car	Nil	Nil	Nil	Nil	0	Not Applicable	Not applicable	Not applicable
234	F	15	Student	2023-11-29	18:45:00	2023-11-29	18:45:00	2023-11-30	2	Playing - outdoors	Left Lower Limb	photographic identification	Rat snake	Tourniquet	Tourniquet	General Public	Nil	Immediate transfer to healthcare facility	Family	Nil	Private Referral Centre	KMC	0	0	0	0	0	0	Discharge with full recovery	General Public	Tourniquet	Private Referral centre	Nil	Nil	Nil	Nil	30	Tar Road	12	15	Car	Nil	Nil	Nil	Nil	0	Not Applicable	Not applicable	Not applicable
235	M	13	Child	2023-12-18	12:15:00	2023-12-18	14:30:00	2023-12-19	2	Playing - outdoors	Left Lower Limb	Syndromic- Non -venomous	Non-venomous	Tourniquet	Tourniquet	Family	Nil	Immediate transfer to healthcare facility	Family		Private Hospital	Mahesh Hospital	0	0	0	0	0	0	Discharge with full recovery	Patient	Tourniquet	Private hospital	Private Referral centre	Nil	Nil	Nil	20	Tar Road	10	15	Car	Car	Nil	Nil	Nil	0	Not Applicable	Not applicable	Not applicable
236	M	37	Daily Wage Worker	2024-01-08	22:00:00	2024-01-08	22:35:00	2024-01-11	4	Outside Residence	Right Lower Limb	Syndromic- Non -venomous	Non-venomous	Immediate transfer to healthcare facility	Nil	Nil	Nil	Immediate transfer to healthcare facility	Family		Private Hospital	Hitech Medicare hospital	10	400ml 5% dextrose	00:00:00	0	0	0	Discharge with full recovery	Patient	Nil	Private hospital	Private Referral centre	Nil	Nil	Nil	10	Tar Road	3.5	5	Bike	Car	Nil	Nil	Nil	0	Not Applicable	Not applicable	Not applicable
237	M	59	Private Job	2024-01-03	19:15:00	2024-01-03	22:37:00	2024-01-13	11	Not known	Right Lower Limb	Syndromic- Hemotoxic	Viper- hemotoxic	Tourniquet	Tourniquet	Patient	Nil	Immediate transfer to healthcare facility	Family	antibiotics, TT	Taluka Hospital	Government general hospital	10	400ml 5% dextrose	23:25:00	0	1	0	Discharge with full recovery	Patient	Tourniquet	PHC	Private hospital	Private Referral centre	Nil	Nil	10	Tar Road	7	10	Car	Car	Car	Nil	Nil	0	Not Applicable	Not applicable	Not applicable
238	M	10	Child	2024-01-26	12:00:00	2024-01-26	13:00:00	2024-01-27	2	Playing - outdoors	Right Upper Limb	Syndromic- Non -venomous	Non-venomous	Tourniquet	Tourniquet	Family	Nil	Immediate transfer to healthcare facility	Family		Private Referral Centre	KMC	10			0	0	inisde	Discharge Against Medical Advice (DAMA)	Family members	Tourniquet	Private Referral centre	Nil	Nil	Nil	Nil	30	Tar Road	16	20	Car	Nil	Nil	Nil	Nil	0	Not Applicable	Not applicable	Not applicable
239	F	53	Housewife	2024-02-28	14:30:00	2024-01-28	14:45:00	2024-03-06	39	Agricultural activity	Left Lower Limb	Syndromic- Hemotoxic	Viper- hemotoxic	Tourniquet	Tourniquet	Colleagues	Nil	Immediate transfer to healthcare facility	Family		Private Referral Centre	Kasturba Medical College & Hospital	10	400ml 5%dextrose	17:05:00	0	0	0	Discharge with full recovery	Colleagues	Tourniquet	Private Referral centre	Nil	Nil	Nil	Nil	25	Tar Road	17	20	Car	Nil	Nil	Nil	Nil	0	Not Applicable	Not applicable	Not applicable
240	M	28	Daily Wage Worker	2020-01-19	19:00:00	2020-01-19	19:45:00	2020-01-21	3	While in water (Pond)	Left Lower Limb	Syndromic- Non -venomous	Non-venomous	Tourniquet + Incision	Incision	Patient	tourniquet	Immediate transfer to healthcare facility	Family		Private Referral Centre	KMC	10	400ml 5% dextrose	08"45pm	0	0	0	Discharge with full recovery	Family members	Tourniquet + Incision	Private Referral centre	Nil	Nil	Nil	Nil	60	Tar Road	30	40	Car	Nil	Nil	Nil	Nil	0	Not Applicable	Not applicable	Not applicable
241	M	57	Farmer	2020-07-31	22:30:00	2020-08-04	22:30:00	2020-09-02	30	Agricultural activity	Right Upper Limb	Syndromic- Hemotoxic	Viper- hemotoxic	Immediate transfer to healthcare facility	Nil	Nil	Nil	Immediate transfer to healthcare facility	Family	Nil	Private Hospital	Nanjappa Hospital			0	0	0	0	Discharge at request	Family members	Nil	Private hospital	Private Referral centre	Nil	Nil	Nil	>6hours	Tar Road	5	8	Car	Car	Nil	Nil	Nil	0	Not Applicable	Not applicable	Not applicable
242	F	2	Child	2021-02-13	17:45:00	2021-02-13	18:40:00	2021-02-16	4	Playing - outdoors	Right Lower Limb	Syndromic- Cytotoxic	Unknown Snake	Tourniquet + Traditinal home remedies	Tourniquet		Traditional home remedies	Immediate transfer to healthcare facility	Family		Private Referral Centre	KMC	5			0	0	inside	Discharge with full recovery	Family members	Tourniquet	Private Referral centre	Nil	Nil	Nil	Nil	30	Tar Road	8	10	Bike	Nil	Nil	Nil	Nil	0	Not Applicable	Not applicable	Not applicable
243	F	1	Child	2021-04-25	21:00:00	2021-06-26	00:40:00	2021-06-26	1	Playing - Indoors	Right Upper Limb	Syndromic- Non -venomous	Non-venomous	Immediate transfer to healthcare facility				Immediate transfer to healthcare facility	Family				0	0	0	0	0	0	Discharge with full recovery	Family members	Nil	Private Referral centre	Nil	Nil	Nil	Nil	30	Tar Road	20	25	Car	Nil	Nil	Nil	Nil	0	Not Applicable	Not applicable	Not applicable
244	M	28	Daily Wage Worker	2021-08-24	13:00:00	2021-08-27	00:05:00	2021-08-31	5	Agricultural activity	Right Lower Limb	Syndromic - Neurotoxic	Neurotoxic	Tourniquet	Tourniquet	Family	Nil	Immediate transfer to healthcare facility	Family		Primary Health Centre	PHC Gyadege	0	0	0	0	0	0	Discharge at request	Family members	Tourniquet	PHC	PHC	Private hospital	Private Referral centre	Nil	20	Tar Road	10	15	Car	Car	Ambulance	Ambulance	Nil	1	Yes	Nurse	IV fluids
245	F	7	Child	2021-10-02	19:30:00	2021-10-02	21:15:00	2021-10-07	6	At residence- Not specified	Left Lower Limb	Syndromic- Hemotoxic	Viper- hemotoxic	Tourniquet	Tourniquet	Family	Nil	Immediate transfer to healthcare facility	Family		Private Clinic	Cradle kids Clinic	5			0	0	0	Discharge with full recovery	Family members	Tourniquet	Private clinic	Private Referral centre	Nil	Nil	Nil	10	Tar Road	6	8	Car	Car	Nil	Nil	Nil	0	Not Applicable	Not applicable	Not applicable
246	M	15	Child	2021-10-20	19:30:00	2021-10-21	10:30:00	2021-10-29	9	Playing - outdoors	Left Lower Limb	photographic identification	Russell's Viper	Ayurvedic therapy	Ayurvedic therapy	Native healer	Nil	Immediate transfer to healthcare facility	Family		District Hospital	Ajjarkad Hospital	5	400ML 5%dextrose		0	0	outside	Discharge with full recovery	Family members	Ayurvedic therapy	District hospital	Private Referral centre	Nil	Nil	Nil	> 6 hours	Tar Road	20	25	Car	Car	Nil	Nil	Nil	0	Not Applicable	Not applicable	Not applicable
247	M	49	Farmer	2021-12-10	7.45AM	2021-12-10	12:30:00	2021-12-14	5	At residence- Not specified	Left Lower Limb	Dead/alive specimen brought to hospital	Saw Scaled Viper	Immediate transfer to healthcare facility	Nil	Nil	Nil	Immediate transfer to healthcare facility	Family	Nil	Taluka Hospital	Thaluka Hospital Kundapura	5	500ML NS	0	0	0	outside	Discharge with full recovery	Family members	Nil	Private clinic	Taluka Hospital	Private Referral centre	Nil	Nil	20	Tar Road	10	20	Car	Ambulance	Ambulance	Nil	Nil	1	Yes	Nurse	IV fluids
248	F	71	Housewife	2021-12-29	1.00PM	2022-01-14	04:45:00	2022-01-21	8	Outside Residence	Left Lower Limb	Syndromic- Hemotoxic	Viper- hemotoxic	Tourniquet	Tourniquet	Family	Nil	Immediate transfer to healthcare facility	Family	Nil	Primary Health Centre	PHC						outisde	Discharge with full recovery	Family members	Tournioquet	PHC	Private hospital	Private Referral centre	Nil	Nil	45	Tar Road	25	45	Bike	Car	Ambulance	Nil	Nil	1	Yes	Nurse	IV fluids
249	F	40	Daily Wage Worker	2022-06-09	11:30:00	2022-06-13	07:30:00	2022-06-24	12	Agricultural activity	Right Lower Limb	Syndromic- Hemotoxic	Viper- hemotoxic	Tourniquet	Tourniquet	Patient	Nil	Immediate transfer to healthcare facility	Family	Nil	Primary Health Centre	PHC Holalkere	30					outside	Discharge with disability	Patient	Tourniquet	PHC	District hospital	Private hospital	Private Referral centre	Nil	120min	Tar Road	10	15	Car	Car	Ambulance	Ambulance	Nil	1	Yes	Nurse	IV fluids
250	M	20	Farmer	2022-06-03	23:00:00	2022-06-03	16:50:00	2022-06-28	26	Outside Residence	Left Lower Limb	Syndromic identification	Viper- hemotoxic	Tourniquet + Ayurvedic therapy	Tourniquet	Family	Ayurvedic treatment	Immediate transfer to healthcare facility	Family	Nil	Primary Health Centre	PHC Nyamathi						outside	Discharge with full recovery	Family members	Tourniquet	PHC	District hospital	Private Referral centre	Nil	Nil	45min	Tar Road	10	45	Bike	Ambulance	Ambulance	Nil	Nil	1	Yes	Nurse	IV fluids
251	M	42	Business	2022-07-24	20:30:00	2022-07-25	21:30:00	2022-07-27	3	Outside Residence	Left Lower Limb	Dead/alive specimen brought to hospital	Hump nosed Pit viper	Tourniquet	Tourniquet	Colleagues	Nil	Immediate transfer to healthcare facility	Family	Nil	Private Referral Centre	Kasturba Medical College & Hospital	0	0	0	0	0	0	Discharge with full recovery	Colleagues	Tourniquet	Private Referral centre	Nil	Nil	Nil	Nil	40	Tar Road	25	30	Car	Nil	Nil	Nil	Nil	0	Not Applicable	Not applicable	Not applicable
252	F	46	Housewife	2022-07-24	11:00:00	2022-07-24	14:50:00	2022-07-28	5	Agricultural activity	Right Lower Limb	photographic identification	Russell's Viper	Tourniquet	Tourniquet	Family	Nil	Immediate transfer to healthcare facility	Family	Nil	Primary Health Centre	PHC Bhatkal	10	400ml 5% dextrose	15:10:00	0	1	0	Discharge with full recovery	Family members	Tourniquet	PHC	Private Referral centre	Nil	Nil	Nil	30	Tar Road	17	20	Autorickshaw	Ambulance	Nil	Nil	Nil	1	Yes	Nurse	IV fluids
253	F	46	Housewife	2022-08-26	23:30:00	2022-08-26	14:50:00	2022-09-02	8	Agricultural activity	Left Lower Limb	Syndromic- Hemotoxic	Viper- hemotoxic	Immediate transfer to healthcare facility	Nil	Nil	Nil	Immediate transfer to healthcare facility	Family	Nil	Primary Health Centre	PHC Mallikatte	5			0	0	outside	Discharge with full recovery	Patient	Nil	PHC	Private Referral centre	Nil	Nil	Nil	120	Tar Road	25	30	Walk	Autorickshaw	Ambulance	Nil	Nil	1	Yes	Nurse	IV fluids
254	M	60	Daily Wage Worker	2022-08-30	13:00:00	2022-08-30	14:35:00	2022-09-02	4	Agricultural activity	Left Upper Limb	Photographic evidence	Russell's Viper	Tourniquet	Tourniquet	Family	Nil	Immediate transfer to healthcare facility	Family	Nil	Primary Health Centre	TMA pai Rotary hospital	10	400ml 5% dextrose	15:30:00	0	0	0	Discharge with full recovery	Family members	Tourniquet	Private hospital	Private Referral centre	Nil	Nil	Nil	5	Tar Road	4	5	Car	Car	Nil	Nil	Nil	0	Not Applicable	Not applicable	Not applicable
255	M	66	Farmer	2022-08-23	09:00:00	2022-08-23	15:05:00	2022-09-03	12	Walking in the fields	Right Lower Limb	Photographic evidence	Hump nosed Pit viper	Immediate transfer to healthcare facility	Nil	Nil	Nil	Immediate transfer to healthcare facility	Family	Nil	Taluka Hospital	Taluka Hospital	0	0	0	0	0	0	Discharge with disability	Family members	Nil	PHC	Taluka Hospital	Private Referral centre	Nil	Nil	90	Tar Road	20	25	Bike	Bike	Ambulance	Nil	Nil	1	No	None	IV fluids
256	M	24	Construction worker	2022-09-04	09:00:00	2022-09-04	19:00:00	2022-09-16	13	Agricultural activity	Right Lower Limb	Photographic evidence	Russell's Viper	Tourniquet	Tourniquet	Family	Nil	Immediate transfer to healthcare facility	Family	Nil	District Hospital	McGann Hospital	NA				1	OUTSIDE	Discharge with disability	Patient	Tourniquet	District hospital	Private Referral centre	Nil	Nil	Nil	10	Tar Road	4	5	Car	Ambulance	Nil	Nil	Nil	1	No	None	None
257	M	7	Child	2022-09-25	11:30:00	2022-09-25	23:15:00	2022-10-03	9	At residence- Not specified	Right Upper Limb	Syndromic - Neurotoxic	Neurotoxic	Tourniquet	Tourniquet	Family	Nil	Immediate transfer to healthcare facility	Family	Nil	Taluka Hospital	Government Hospital Kundapura	10					oustide	Discharge with full recovery	Family members	Tourniquet	Taluka Hospital	Private Referral centre	Nil	Nil	Nil	90	Tar Road	18	20	Autorickshaw	Car	Ambulance	Nil	Nil	1	No	None	IV fluids
258	M	3	Child	2022-09-22	16:00:00	2022-09-22	18:30:00	2022-10-03	12	Playing - outdoors	Left Upper Limb	Syndromic - Neurotoxic	Neurotoxic	Immediate transfer to healthcare facility	Nil	Nil	Nil	Immediate transfer to healthcare facility	Family	Nil	Private Hospital	BR Life hospital						peds	Discharge at request	Family members	Nil	Private hospital	District hospital	Private Referral centre	Nil	Nil	>6 hours	Tar Road	3.5	5	Car	Car	Ambulance	Nil	Nil	1	No	None	None
259	M	61	Housewife	2022-09-21	16:30:00	2022-09-21	00:15:00	2022-10-19	29	Agricultural activity	Left Upper Limb	Syndromic- Hemotoxic	Viper- hemotoxic	Tourniquet	Tourniquet	Family	Nil	Immediate transfer to healthcare facility	Family	Nil	Private Hospital	Bapuji Hospital	30					outside	Discharge with full recovery	Family members	Tourniquet	Private hospital	Private Referral centre	Nil	Nil	Nil	45	Tar Road	35	40	Car	Car	Nil	Nil	Nil	0	Not Applicable	Not applicable	Not applicable
260	F	8	Child	2022-10-26	20:00:00	2022-10-27	00:25:00	2022-10-28	2	Playing - outdoors	Left Lower Limb	Syndromic- Non -venomous	Non-venomous	Immediate transfer to healthcare facility	Nil	Nil	Nil	Immediate transfer to healthcare facility	Family	Nil	Taluka Hospital	Government Hospital Kundapura	10			0	1	0	Discharge with full recovery	Family members	Nil	Taluka Hospital	Private Referral centre	Nil	Nil	Nil	45	Tar Road	17	20	Car	Ambulance	Nil	Nil	Nil	1	No	None	None
261	M	61	Daily Wage Worker	2022-12-11	19:30:00	2022-12-12	08:20:00	2022-12-22	11	Agricultural activity	Right Upper Limb	photographic identification	Russell's Viper	Tourniquet	Tourniquet	Family	Nil	Immediate transfer to healthcare facility	Family	Nil	Private Clinic		10	400ml 5% dextrose	09:00:00	0	0	0	Discharge Against Medical Advice (DAMA)	Family members	Tourniquet	Private clinic	Private Referral centre	Nil	Nil	Nil	30	Tar Road	3	5	Autorickshaw	Autorickshaw	Nil	Nil	Nil	0	Not Applicable	Not applicable	Not applicable
262	F	34	Housewife	2019-08-12	00:30:00	2019-08-12	04:15:00	2019-08-16	5	Outside Residence	Left Upper Limb	Photographic evidence	Hump nosed Pit viper	Immediate transfer to healthcare facility	Tourniquet	Family	Nil	Immediate transfer to healthcare facility	Family	Nil	Taluka Hospital							outside	Discharge with full recovery	Family members	Nil	PHC	Private Referral centre	Nil	Nil	Nil	15	Tar Road	5	10	Bike	Ambulance	Nil	Nil	Nil	1	No	None	None
263	F	63	Daily Wage Worker	2019-08-16	05:45:00	2019-08-17	13:35:00	2019-09-05	20	Outside Residence	Left Lower Limb	Syndromic- Hemotoxic	Viper- hemotoxic	Tourniquet	Tourniquet	Family	Nil	Immediate transfer to healthcare facility	Family	Nil	Taluka Hospital	Government Hospital	> 10 vials			0	0	outside	Discharge with full recovery	Family members	Tourniquet + Native medicine	Taluka Hospital	District hospital	District hospital	Private Referral centre	Nil	>6 hours	Tar Road	16	20	Car	Car	Ambulance	Ambulance	Nil	1	No	None	None
264	F	62	Housewife	2019-08-17	15:00:00	2019-08-17	19:00:00	2019-08-19	3	Outside Residence	Right Upper Limb	photographic identification	Viper- hemotoxic	Immediate transfer to healthcare facility	Nil	Nil	Nil	Immediate transfer to healthcare facility	Family	Nil	Private Hospital	TMA Pai rotary hsopital	10	400ml 5% dextrose		0	0	oustide	Discharge with full recovery	Family members	Nil	Private hospital	Private Referral centre	Nil	Nil	Nil	30	Tar Road	26	30	Car	Ambulance	Nil	Nil	Nil	1	Yes	Nurse	IV fluids
265	M	55	Farmer	2019-09-10	15:00:00	2019-09-07	11:50:00	2019-09-18	12	Agricultural activity	Left Lower Limb	Syndromic- Hemotoxic	Viper- hemotoxic	Immediate transfer to healthcare facility	Nil	Nil	Nil	Immediate transfer to healthcare facility	Family	Nil	Taluka Hospital	Taluka Hospital Sagara	No records					outside	Discharge with full recovery	Family members	Nil	Taluka Hospital	District hospital	Private Referral centre	Nil	Nil	40	Tar Road	25	30	Autorickshaw	Ambulance	Ambulance	Nil	Nil	1	No	None	None
266	M	20	Student	2019-09-16	20:00:00	2019-09-19	16:45:00	2019-09-23	5	Walking - During day	Left Lower Limb	Syndromic- Hemotoxic	Viper- hemotoxic	Tourniquet	Tourniquet	Family	Nil	Immediate transfer to healthcare facility	Family	TT, ASV 3, 40FFP	Taluka Hospital	Government Hospital Kundapura	35			0	0	outside	Discharge with full recovery	Family members	Tourniquet	Taluka Hospital	District hospital	Private Referral centre	Nil	Nil	30	Tar Road	12	20	Car	Ambulance	Ambulance	Nil	Nil	1	Yes	Nurse	None
267	F	60	Housewife	2019-09-27	09:30:00	2019-09-27	23:45:00	2019-10-04	8	Household chores	Left Lower Limb	Syndromic- Hemotoxic	Viper- hemotoxic	Immediate transfer to healthcare facility	Nil	Nil	Nil	Immediate transfer to healthcare facility	Family	Nil	District Hospital	McGANN	1			1	1	outside	Discharge with full recovery	Family members	Tourniquet	District hospital	Private Referral centre	Nil	Nil	Nil	5	Tar Road	1	5	Autorickshaw	Ambulance	Nil	Nil	Nil	1	No	None	None
268	F	65	Housewife	2019-10-04	20:15:00	2019-10-05	00:40:00	2019-10-17	13	At residence- Not specified	Left Lower Limb	Syndromic - Neurotoxic	Neurotoxic	Tourniquet	Tourniquet	General Public	Nil	Immediate transfer to healthcare facility	Family	Nil	Private Clinic	City Nursing Home	10	400ml 5% dextrose	02:00:00	0	0	0	Discharge with full recovery	General Public	Tourniquet	Private clinic	Private Referral centre	Nil	Nil	Nil	30	Tar Road	7	10	Car	Ambulance	Nil	Nil	Nil	1	No	None	None
269	F	46	Daily Wage Worker	2019-10-05	13:30:00	2019-10-07	21:15:00	2019-10-22	16	Walking in the fields	Right Lower Limb	Syndromic- Hemotoxic	Viper- hemotoxic	Tourniquet	Tourniquet	Family	Nil	Immediate transfer to healthcare facility		Nil	District Hospital	Sandekolu, Chitradurga	2					outside	Discharge with disability	Family members	Tourniquet	District hospital	Private hospital	Private Referral centre	Nil	Nil	45	Tar Road	23	30	Bike	Ambulance	Ambulance	Nil	Nil	1	Yes	Nurse	IV fluids
270	M	49	Farmer	2019-10-10	08:30:00	2019-10-10	21:15:00	2019-10-17	8	Agricultural activity	Right Lower Limb	Syndromic- Cytotoxic	Unknown Snake	Incision + Traditional home remedies	Incision	General Public	incison + leaves	Immediate transfer to healthcare facility	Family	Nil	District Hospital	Shivamogga Government Hospital	10					outside	Discharge with full recovery	General Public	Traditional remedies	District hospital	Private Referral centre	Nil	Nil	Nil	60	Tar Road	10	60	Autorickshaw	Ambulance	Nil	Nil	Nil	1	No	None	None
271	M	55	Farmer	2019-11-07	12:00:00	2019-11-07	01:05:00	2019-11-20	14	Agricultural activity	Left Lower Limb	Syndromic- Hemotoxic	Viper- hemotoxic	Tourniquet + Ayurvedic therapy	Tourniquet	Nil	Ayurvedic treatment	Immediate transfer to healthcare facility	Family	? ASV	Taluka Hospital	Taluka hospital	NOT KNOWN					OUTSIDE	Discharge with full recovery	Family members	Tourniquet + Ayurvedic therapy	District hospital	Private hospital	Private hospital	District hospital	Private Referral centre	15	Tar Road	4	8	Car	Car	Car	Car	Car	0	Not Applicable	Not applicable	Not applicable
272	M	60	Farmer	2019-11-12	11:30:00	2019-11-12	16:15:00	2019-11-15	4	Walking - During day	Left Lower Limb	Syndromic- Cytotoxic	Unknown Snake	Immediate transfer to healthcare facility	Tourniquet	Healthcare facility	Nil	Immediate transfer to healthcare facility	Family	Pan, emeset, ASV			3			0	0	Outisde	Discharge with full recovery	Family members	Nil	Taluka Hospital	Private Referral centre	Nil	Nil	Nil	15	Tar Road	6	10	Autorickshaw	Ambulance	Nil	Nil	Nil	1	No	None	None
273	M	16	Child	2024-04-08	19:30:00	2024-04-08	20:20:00	2024-04-10	3	Outside Residence	Left Lower Limb	Syndromic- Non -venomous	Non-venomous	Tourniquet	Tourniquet	Family	Nil	Immediate transfer to healthcare facility	Family		Private Referral Centre	KMC	0	0	0	0	0		Discharge with full recovery	Family members	Tourniquet	Private Referral centre	Nil	Nil	Nil	Nil	45	Tar Road	6	10	Autorickshaw	Nil	Nil	Nil	Nil	0	Not Applicable	Not applicable	Not applicable
[truncated: 14 more columns]
